# Supplementary material for: A Theoretical Perspective on the Photochemistry of Boron–Nitrogen Lewis Adducts
Source: J Phys Chem A. 2024 Jan 18;128(6):996–1008. doi: 10.1021/acs.jpca.3c07016 (PMC10875676; doi:10.1021/acs.jpca.3c07016)
Supplement: Supplementary file 2 — jp3c07016_si_002.zip [file jp3c07016_si_002.zip]

Archive with 244 entries (239 files):
- SI_BN_adducts_scans/
- __MACOSX/._SI_BN_adducts_scans
- SI_BN_adducts_scans/LIIC_H2_diss/
- __MACOSX/SI_BN_adducts_scans/._LIIC_H2_diss
- SI_BN_adducts_scans/RELAXED_SCAN_N-H_diss/
- __MACOSX/SI_BN_adducts_scans/._RELAXED_SCAN_N-H_diss
- SI_BN_adducts_scans/LIIC_B-H_diss/
- __MACOSX/SI_BN_adducts_scans/._LIIC_B-H_diss
- SI_BN_adducts_scans/RELAXED_SCAN_B-N_diss/
- __MACOSX/SI_BN_adducts_scans/._RELAXED_SCAN_B-N_diss
- SI_BN_adducts_scans/LIIC_H2_diss/geom_8.xyz
- __MACOSX/SI_BN_adducts_scans/LIIC_H2_diss/._geom_8.xyz
- SI_BN_adducts_scans/LIIC_H2_diss/geom_9.xyz
- __MACOSX/SI_BN_adducts_scans/LIIC_H2_diss/._geom_9.xyz
- SI_BN_adducts_scans/LIIC_H2_diss/geom_20.xyz
- __MACOSX/SI_BN_adducts_scans/LIIC_H2_diss/._geom_20.xyz
- SI_BN_adducts_scans/LIIC_H2_diss/geom_19.xyz
- __MACOSX/SI_BN_adducts_scans/LIIC_H2_diss/._geom_19.xyz
- SI_BN_adducts_scans/LIIC_H2_diss/geom_18.xyz
- __MACOSX/SI_BN_adducts_scans/LIIC_H2_diss/._geom_18.xyz
- SI_BN_adducts_scans/LIIC_H2_diss/geom_15.xyz
- __MACOSX/SI_BN_adducts_scans/LIIC_H2_diss/._geom_15.xyz
- SI_BN_adducts_scans/LIIC_H2_diss/geom_14.xyz
- __MACOSX/SI_BN_adducts_scans/LIIC_H2_diss/._geom_14.xyz
- SI_BN_adducts_scans/LIIC_H2_diss/geom_16.xyz
- __MACOSX/SI_BN_adducts_scans/LIIC_H2_diss/._geom_16.xyz
- SI_BN_adducts_scans/LIIC_H2_diss/geom_17.xyz
- __MACOSX/SI_BN_adducts_scans/LIIC_H2_diss/._geom_17.xyz
- SI_BN_adducts_scans/LIIC_H2_diss/geom_13.xyz
- __MACOSX/SI_BN_adducts_scans/LIIC_H2_diss/._geom_13.xyz
- SI_BN_adducts_scans/LIIC_H2_diss/geom_12.xyz
- __MACOSX/SI_BN_adducts_scans/LIIC_H2_diss/._geom_12.xyz
- SI_BN_adducts_scans/LIIC_H2_diss/geom_10.xyz
- __MACOSX/SI_BN_adducts_scans/LIIC_H2_diss/._geom_10.xyz
- SI_BN_adducts_scans/LIIC_H2_diss/geom_11.xyz
- __MACOSX/SI_BN_adducts_scans/LIIC_H2_diss/._geom_11.xyz
- SI_BN_adducts_scans/LIIC_H2_diss/geom_1.xyz
- __MACOSX/SI_BN_adducts_scans/LIIC_H2_diss/._geom_1.xyz
- SI_BN_adducts_scans/LIIC_H2_diss/geom_0.xyz
- __MACOSX/SI_BN_adducts_scans/LIIC_H2_diss/._geom_0.xyz
- SI_BN_adducts_scans/LIIC_H2_diss/geom_2.xyz
- __MACOSX/SI_BN_adducts_scans/LIIC_H2_diss/._geom_2.xyz
- SI_BN_adducts_scans/LIIC_H2_diss/geom_3.xyz
- __MACOSX/SI_BN_adducts_scans/LIIC_H2_diss/._geom_3.xyz
- SI_BN_adducts_scans/LIIC_H2_diss/geom_7.xyz
- __MACOSX/SI_BN_adducts_scans/LIIC_H2_diss/._geom_7.xyz
- SI_BN_adducts_scans/LIIC_H2_diss/geom_6.xyz
- __MACOSX/SI_BN_adducts_scans/LIIC_H2_diss/._geom_6.xyz
- SI_BN_adducts_scans/LIIC_H2_diss/geom_4.xyz
- __MACOSX/SI_BN_adducts_scans/LIIC_H2_diss/._geom_4.xyz
- SI_BN_adducts_scans/LIIC_H2_diss/geom_5.xyz
- __MACOSX/SI_BN_adducts_scans/LIIC_H2_diss/._geom_5.xyz
- SI_BN_adducts_scans/RELAXED_SCAN_N-H_diss/geom_8.xyz
- __MACOSX/SI_BN_adducts_scans/RELAXED_SCAN_N-H_diss/._geom_8.xyz
- SI_BN_adducts_scans/RELAXED_SCAN_N-H_diss/geom_9.xyz
- __MACOSX/SI_BN_adducts_scans/RELAXED_SCAN_N-H_diss/._geom_9.xyz
- SI_BN_adducts_scans/RELAXED_SCAN_N-H_diss/geom_18.xyz
- __MACOSX/SI_BN_adducts_scans/RELAXED_SCAN_N-H_diss/._geom_18.xyz
- SI_BN_adducts_scans/RELAXED_SCAN_N-H_diss/geom_15.xyz
- __MACOSX/SI_BN_adducts_scans/RELAXED_SCAN_N-H_diss/._geom_15.xyz
- SI_BN_adducts_scans/RELAXED_SCAN_N-H_diss/geom_14.xyz
- __MACOSX/SI_BN_adducts_scans/RELAXED_SCAN_N-H_diss/._geom_14.xyz
- SI_BN_adducts_scans/RELAXED_SCAN_N-H_diss/geom_16.xyz
- __MACOSX/SI_BN_adducts_scans/RELAXED_SCAN_N-H_diss/._geom_16.xyz
- SI_BN_adducts_scans/RELAXED_SCAN_N-H_diss/geom_17.xyz
- __MACOSX/SI_BN_adducts_scans/RELAXED_SCAN_N-H_diss/._geom_17.xyz
- SI_BN_adducts_scans/RELAXED_SCAN_N-H_diss/geom_13.xyz
- __MACOSX/SI_BN_adducts_scans/RELAXED_SCAN_N-H_diss/._geom_13.xyz
- SI_BN_adducts_scans/RELAXED_SCAN_N-H_diss/geom_12.xyz
- __MACOSX/SI_BN_adducts_scans/RELAXED_SCAN_N-H_diss/._geom_12.xyz
- SI_BN_adducts_scans/RELAXED_SCAN_N-H_diss/geom_10.xyz
- __MACOSX/SI_BN_adducts_scans/RELAXED_SCAN_N-H_diss/._geom_10.xyz
- SI_BN_adducts_scans/RELAXED_SCAN_N-H_diss/geom_11.xyz
- __MACOSX/SI_BN_adducts_scans/RELAXED_SCAN_N-H_diss/._geom_11.xyz
- SI_BN_adducts_scans/RELAXED_SCAN_N-H_diss/geom_1.xyz
- __MACOSX/SI_BN_adducts_scans/RELAXED_SCAN_N-H_diss/._geom_1.xyz
- SI_BN_adducts_scans/RELAXED_SCAN_N-H_diss/geom_0.xyz
- __MACOSX/SI_BN_adducts_scans/RELAXED_SCAN_N-H_diss/._geom_0.xyz
- SI_BN_adducts_scans/RELAXED_SCAN_N-H_diss/geom_2.xyz
- __MACOSX/SI_BN_adducts_scans/RELAXED_SCAN_N-H_diss/._geom_2.xyz
- SI_BN_adducts_scans/RELAXED_SCAN_N-H_diss/geom_3.xyz
- __MACOSX/SI_BN_adducts_scans/RELAXED_SCAN_N-H_diss/._geom_3.xyz
- SI_BN_adducts_scans/RELAXED_SCAN_N-H_diss/geom_7.xyz
- __MACOSX/SI_BN_adducts_scans/RELAXED_SCAN_N-H_diss/._geom_7.xyz
- SI_BN_adducts_scans/RELAXED_SCAN_N-H_diss/geom_6.xyz
- __MACOSX/SI_BN_adducts_scans/RELAXED_SCAN_N-H_diss/._geom_6.xyz
- SI_BN_adducts_scans/RELAXED_SCAN_N-H_diss/geom_4.xyz
- __MACOSX/SI_BN_adducts_scans/RELAXED_SCAN_N-H_diss/._geom_4.xyz
- SI_BN_adducts_scans/RELAXED_SCAN_N-H_diss/geom_5.xyz
- __MACOSX/SI_BN_adducts_scans/RELAXED_SCAN_N-H_diss/._geom_5.xyz
- SI_BN_adducts_scans/LIIC_B-H_diss/geom_43.xyz
- __MACOSX/SI_BN_adducts_scans/LIIC_B-H_diss/._geom_43.xyz
- SI_BN_adducts_scans/LIIC_B-H_diss/geom_8.xyz
- __MACOSX/SI_BN_adducts_scans/LIIC_B-H_diss/._geom_8.xyz
- SI_BN_adducts_scans/LIIC_B-H_diss/geom_9.xyz
- __MACOSX/SI_BN_adducts_scans/LIIC_B-H_diss/._geom_9.xyz
- SI_BN_adducts_scans/LIIC_B-H_diss/geom_42.xyz
- __MACOSX/SI_BN_adducts_scans/LIIC_B-H_diss/._geom_42.xyz
- SI_BN_adducts_scans/LIIC_B-H_diss/geom_40.xyz
- __MACOSX/SI_BN_adducts_scans/LIIC_B-H_diss/._geom_40.xyz
- SI_BN_adducts_scans/LIIC_B-H_diss/geom_41.xyz
- __MACOSX/SI_BN_adducts_scans/LIIC_B-H_diss/._geom_41.xyz
- SI_BN_adducts_scans/LIIC_B-H_diss/geom_45.xyz
- __MACOSX/SI_BN_adducts_scans/LIIC_B-H_diss/._geom_45.xyz
- SI_BN_adducts_scans/LIIC_B-H_diss/geom_50.xyz
- __MACOSX/SI_BN_adducts_scans/LIIC_B-H_diss/._geom_50.xyz
- SI_BN_adducts_scans/LIIC_B-H_diss/geom_44.xyz
- __MACOSX/SI_BN_adducts_scans/LIIC_B-H_diss/._geom_44.xyz
- SI_BN_adducts_scans/LIIC_B-H_diss/geom_46.xyz
- __MACOSX/SI_BN_adducts_scans/LIIC_B-H_diss/._geom_46.xyz
- SI_BN_adducts_scans/LIIC_B-H_diss/geom_47.xyz
- __MACOSX/SI_BN_adducts_scans/LIIC_B-H_diss/._geom_47.xyz
- SI_BN_adducts_scans/LIIC_B-H_diss/geom_34.xyz
- __MACOSX/SI_BN_adducts_scans/LIIC_B-H_diss/._geom_34.xyz
- SI_BN_adducts_scans/LIIC_B-H_diss/geom_20.xyz
- __MACOSX/SI_BN_adducts_scans/LIIC_B-H_diss/._geom_20.xyz
- SI_BN_adducts_scans/LIIC_B-H_diss/geom_21.xyz
- __MACOSX/SI_BN_adducts_scans/LIIC_B-H_diss/._geom_21.xyz
- SI_BN_adducts_scans/LIIC_B-H_diss/geom_35.xyz
- __MACOSX/SI_BN_adducts_scans/LIIC_B-H_diss/._geom_35.xyz
- SI_BN_adducts_scans/LIIC_B-H_diss/geom_23.xyz
- __MACOSX/SI_BN_adducts_scans/LIIC_B-H_diss/._geom_23.xyz
- SI_BN_adducts_scans/LIIC_B-H_diss/geom_37.xyz
- __MACOSX/SI_BN_adducts_scans/LIIC_B-H_diss/._geom_37.xyz
- SI_BN_adducts_scans/LIIC_B-H_diss/geom_36.xyz
- __MACOSX/SI_BN_adducts_scans/LIIC_B-H_diss/._geom_36.xyz
- SI_BN_adducts_scans/LIIC_B-H_diss/geom_22.xyz
- __MACOSX/SI_BN_adducts_scans/LIIC_B-H_diss/._geom_22.xyz
- SI_BN_adducts_scans/LIIC_B-H_diss/geom_26.xyz
- __MACOSX/SI_BN_adducts_scans/LIIC_B-H_diss/._geom_26.xyz
- SI_BN_adducts_scans/LIIC_B-H_diss/geom_32.xyz
- __MACOSX/SI_BN_adducts_scans/LIIC_B-H_diss/._geom_32.xyz
- SI_BN_adducts_scans/LIIC_B-H_diss/geom_33.xyz
- __MACOSX/SI_BN_adducts_scans/LIIC_B-H_diss/._geom_33.xyz
- SI_BN_adducts_scans/LIIC_B-H_diss/geom_27.xyz
- __MACOSX/SI_BN_adducts_scans/LIIC_B-H_diss/._geom_27.xyz
- SI_BN_adducts_scans/LIIC_B-H_diss/geom_31.xyz
- __MACOSX/SI_BN_adducts_scans/LIIC_B-H_diss/._geom_31.xyz
- SI_BN_adducts_scans/LIIC_B-H_diss/geom_25.xyz
- __MACOSX/SI_BN_adducts_scans/LIIC_B-H_diss/._geom_25.xyz
- SI_BN_adducts_scans/LIIC_B-H_diss/geom_19.xyz
- __MACOSX/SI_BN_adducts_scans/LIIC_B-H_diss/._geom_19.xyz
- SI_BN_adducts_scans/LIIC_B-H_diss/geom_18.xyz
- __MACOSX/SI_BN_adducts_scans/LIIC_B-H_diss/._geom_18.xyz
- SI_BN_adducts_scans/LIIC_B-H_diss/geom_24.xyz
- __MACOSX/SI_BN_adducts_scans/LIIC_B-H_diss/._geom_24.xyz
- SI_BN_adducts_scans/LIIC_B-H_diss/geom_30.xyz
- __MACOSX/SI_BN_adducts_scans/LIIC_B-H_diss/._geom_30.xyz
- SI_BN_adducts_scans/LIIC_B-H_diss/geom_29.xyz
- __MACOSX/SI_BN_adducts_scans/LIIC_B-H_diss/._geom_29.xyz
- SI_BN_adducts_scans/LIIC_B-H_diss/geom_15.xyz
- __MACOSX/SI_BN_adducts_scans/LIIC_B-H_diss/._geom_15.xyz
- SI_BN_adducts_scans/LIIC_B-H_diss/geom_14.xyz
- __MACOSX/SI_BN_adducts_scans/LIIC_B-H_diss/._geom_14.xyz
- SI_BN_adducts_scans/LIIC_B-H_diss/geom_28.xyz
- __MACOSX/SI_BN_adducts_scans/LIIC_B-H_diss/._geom_28.xyz
- SI_BN_adducts_scans/LIIC_B-H_diss/geom_16.xyz
- __MACOSX/SI_BN_adducts_scans/LIIC_B-H_diss/._geom_16.xyz
- SI_BN_adducts_scans/LIIC_B-H_diss/geom_17.xyz
- __MACOSX/SI_BN_adducts_scans/LIIC_B-H_diss/._geom_17.xyz
- SI_BN_adducts_scans/LIIC_B-H_diss/geom_13.xyz
- __MACOSX/SI_BN_adducts_scans/LIIC_B-H_diss/._geom_13.xyz
- SI_BN_adducts_scans/LIIC_B-H_diss/geom_12.xyz
- __MACOSX/SI_BN_adducts_scans/LIIC_B-H_diss/._geom_12.xyz
- SI_BN_adducts_scans/LIIC_B-H_diss/geom_10.xyz
- __MACOSX/SI_BN_adducts_scans/LIIC_B-H_diss/._geom_10.xyz
- SI_BN_adducts_scans/LIIC_B-H_diss/geom_38.xyz
- __MACOSX/SI_BN_adducts_scans/LIIC_B-H_diss/._geom_38.xyz
- SI_BN_adducts_scans/LIIC_B-H_diss/geom_39.xyz
- __MACOSX/SI_BN_adducts_scans/LIIC_B-H_diss/._geom_39.xyz
- SI_BN_adducts_scans/LIIC_B-H_diss/geom_11.xyz
- __MACOSX/SI_BN_adducts_scans/LIIC_B-H_diss/._geom_11.xyz
- SI_BN_adducts_scans/LIIC_B-H_diss/geom_1.xyz
- __MACOSX/SI_BN_adducts_scans/LIIC_B-H_diss/._geom_1.xyz
- SI_BN_adducts_scans/LIIC_B-H_diss/geom_0.xyz
- __MACOSX/SI_BN_adducts_scans/LIIC_B-H_diss/._geom_0.xyz
- SI_BN_adducts_scans/LIIC_B-H_diss/geom_49.xyz
- __MACOSX/SI_BN_adducts_scans/LIIC_B-H_diss/._geom_49.xyz
- SI_BN_adducts_scans/LIIC_B-H_diss/geom_2.xyz
- __MACOSX/SI_BN_adducts_scans/LIIC_B-H_diss/._geom_2.xyz
- SI_BN_adducts_scans/LIIC_B-H_diss/geom_3.xyz
- __MACOSX/SI_BN_adducts_scans/LIIC_B-H_diss/._geom_3.xyz
- SI_BN_adducts_scans/LIIC_B-H_diss/geom_48.xyz
- __MACOSX/SI_BN_adducts_scans/LIIC_B-H_diss/._geom_48.xyz
- SI_BN_adducts_scans/LIIC_B-H_diss/geom_7.xyz
- __MACOSX/SI_BN_adducts_scans/LIIC_B-H_diss/._geom_7.xyz
- SI_BN_adducts_scans/LIIC_B-H_diss/geom_6.xyz
- __MACOSX/SI_BN_adducts_scans/LIIC_B-H_diss/._geom_6.xyz
- SI_BN_adducts_scans/LIIC_B-H_diss/geom_4.xyz
- __MACOSX/SI_BN_adducts_scans/LIIC_B-H_diss/._geom_4.xyz
- SI_BN_adducts_scans/LIIC_B-H_diss/geom_5.xyz
- __MACOSX/SI_BN_adducts_scans/LIIC_B-H_diss/._geom_5.xyz
- SI_BN_adducts_scans/RELAXED_SCAN_B-N_diss/geom_8.xyz
- __MACOSX/SI_BN_adducts_scans/RELAXED_SCAN_B-N_diss/._geom_8.xyz
- SI_BN_adducts_scans/RELAXED_SCAN_B-N_diss/geom_9.xyz
- __MACOSX/SI_BN_adducts_scans/RELAXED_SCAN_B-N_diss/._geom_9.xyz
- SI_BN_adducts_scans/RELAXED_SCAN_B-N_diss/geom_20.xyz
- __MACOSX/SI_BN_adducts_scans/RELAXED_SCAN_B-N_diss/._geom_20.xyz
- SI_BN_adducts_scans/RELAXED_SCAN_B-N_diss/geom_21.xyz
- __MACOSX/SI_BN_adducts_scans/RELAXED_SCAN_B-N_diss/._geom_21.xyz
- SI_BN_adducts_scans/RELAXED_SCAN_B-N_diss/geom_23.xyz
- __MACOSX/SI_BN_adducts_scans/RELAXED_SCAN_B-N_diss/._geom_23.xyz
- SI_BN_adducts_scans/RELAXED_SCAN_B-N_diss/geom_22.xyz
- __MACOSX/SI_BN_adducts_scans/RELAXED_SCAN_B-N_diss/._geom_22.xyz
- SI_BN_adducts_scans/RELAXED_SCAN_B-N_diss/geom_25.xyz
- __MACOSX/SI_BN_adducts_scans/RELAXED_SCAN_B-N_diss/._geom_25.xyz
- SI_BN_adducts_scans/RELAXED_SCAN_B-N_diss/geom_19.xyz
- __MACOSX/SI_BN_adducts_scans/RELAXED_SCAN_B-N_diss/._geom_19.xyz
- SI_BN_adducts_scans/RELAXED_SCAN_B-N_diss/geom_18.xyz
- __MACOSX/SI_BN_adducts_scans/RELAXED_SCAN_B-N_diss/._geom_18.xyz
- SI_BN_adducts_scans/RELAXED_SCAN_B-N_diss/geom_24.xyz
- __MACOSX/SI_BN_adducts_scans/RELAXED_SCAN_B-N_diss/._geom_24.xyz
- SI_BN_adducts_scans/RELAXED_SCAN_B-N_diss/geom_15.xyz
- __MACOSX/SI_BN_adducts_scans/RELAXED_SCAN_B-N_diss/._geom_15.xyz
- SI_BN_adducts_scans/RELAXED_SCAN_B-N_diss/geom_14.xyz
- __MACOSX/SI_BN_adducts_scans/RELAXED_SCAN_B-N_diss/._geom_14.xyz
- SI_BN_adducts_scans/RELAXED_SCAN_B-N_diss/geom_16.xyz
- __MACOSX/SI_BN_adducts_scans/RELAXED_SCAN_B-N_diss/._geom_16.xyz
- SI_BN_adducts_scans/RELAXED_SCAN_B-N_diss/geom_17.xyz
- __MACOSX/SI_BN_adducts_scans/RELAXED_SCAN_B-N_diss/._geom_17.xyz
- SI_BN_adducts_scans/RELAXED_SCAN_B-N_diss/geom_13.xyz
- __MACOSX/SI_BN_adducts_scans/RELAXED_SCAN_B-N_diss/._geom_13.xyz
- SI_BN_adducts_scans/RELAXED_SCAN_B-N_diss/geom_12.xyz
- __MACOSX/SI_BN_adducts_scans/RELAXED_SCAN_B-N_diss/._geom_12.xyz
- SI_BN_adducts_scans/RELAXED_SCAN_B-N_diss/geom_10.xyz
- __MACOSX/SI_BN_adducts_scans/RELAXED_SCAN_B-N_diss/._geom_10.xyz
- SI_BN_adducts_scans/RELAXED_SCAN_B-N_diss/geom_11.xyz
- __MACOSX/SI_BN_adducts_scans/RELAXED_SCAN_B-N_diss/._geom_11.xyz
- SI_BN_adducts_scans/RELAXED_SCAN_B-N_diss/geom_1.xyz
- __MACOSX/SI_BN_adducts_scans/RELAXED_SCAN_B-N_diss/._geom_1.xyz
- SI_BN_adducts_scans/RELAXED_SCAN_B-N_diss/geom_0.xyz
- __MACOSX/SI_BN_adducts_scans/RELAXED_SCAN_B-N_diss/._geom_0.xyz
- SI_BN_adducts_scans/RELAXED_SCAN_B-N_diss/geom_2.xyz
- __MACOSX/SI_BN_adducts_scans/RELAXED_SCAN_B-N_diss/._geom_2.xyz
- SI_BN_adducts_scans/RELAXED_SCAN_B-N_diss/geom_3.xyz
- __MACOSX/SI_BN_adducts_scans/RELAXED_SCAN_B-N_diss/._geom_3.xyz
- SI_BN_adducts_scans/RELAXED_SCAN_B-N_diss/geom_7.xyz
- __MACOSX/SI_BN_adducts_scans/RELAXED_SCAN_B-N_diss/._geom_7.xyz
- SI_BN_adducts_scans/RELAXED_SCAN_B-N_diss/geom_6.xyz
- __MACOSX/SI_BN_adducts_scans/RELAXED_SCAN_B-N_diss/._geom_6.xyz
- SI_BN_adducts_scans/RELAXED_SCAN_B-N_diss/geom_4.xyz
- __MACOSX/SI_BN_adducts_scans/RELAXED_SCAN_B-N_diss/._geom_4.xyz
- SI_BN_adducts_scans/RELAXED_SCAN_B-N_diss/geom_5.xyz
- __MACOSX/SI_BN_adducts_scans/RELAXED_SCAN_B-N_diss/._geom_5.xyz
