# Supplementary material for: A Theoretical Perspective on the Photochemistry of Boron–Nitrogen Lewis Adducts
Source: J Phys Chem A. 2024 Jan 18;128(6):996–1008. doi: 10.1021/acs.jpca.3c07016 (PMC10875676; doi:10.1021/acs.jpca.3c07016)
Supplement: Supplementary file 2 — jp3c07016_si_002.zip [file jp3c07016_si_002.zip › SI_BN_adducts_scans/LIIC_H2_diss/geom_8.xyz]

8
geom_8.gzmat
N          0.00000        0.00000        0.00000
H          1.04164        0.00000        0.00000
H         -0.27655        0.00000       -1.00401
H         -0.29272       -0.92583        0.38709
B         -0.59045        1.21841        0.77335
H         -1.74593        0.94959        1.22325
H         -0.35451        2.33156        0.42021
H         -0.66454        0.97097        2.01523
