# Supplementary material for: A Theoretical Perspective on the Photochemistry of Boron–Nitrogen Lewis Adducts
Source: J Phys Chem A. 2024 Jan 18;128(6):996–1008. doi: 10.1021/acs.jpca.3c07016 (PMC10875676; doi:10.1021/acs.jpca.3c07016)
Supplement: Supplementary file 2 — jp3c07016_si_002.zip [file jp3c07016_si_002.zip › SI_BN_adducts_scans/LIIC_H2_diss/geom_9.xyz]

8
geom_9.gzmat
N          0.00000        0.00000        0.00000
H          1.04427        0.00000        0.00000
H         -0.27214        0.00000       -1.00791
H         -0.29041       -0.93214        0.38202
B         -0.58868        1.20611        0.76681
H         -1.72144        0.92771        1.28118
H         -0.37972        2.33069        0.44657
H         -0.73065        0.94978        2.00715
