# Supplementary material for: A Theoretical Perspective on the Photochemistry of Boron–Nitrogen Lewis Adducts
Source: J Phys Chem A. 2024 Jan 18;128(6):996–1008. doi: 10.1021/acs.jpca.3c07016 (PMC10875676; doi:10.1021/acs.jpca.3c07016)
Supplement: Supplementary file 2 — jp3c07016_si_002.zip [file jp3c07016_si_002.zip › SI_BN_adducts_scans/LIIC_H2_diss/geom_20.xyz]

8
geom_20.gzmat
N          0.00000        0.00000        0.00000
H          1.02770        0.00000        0.00000
H         -0.31363        0.00000       -0.96869
H         -0.31914       -0.89285        0.42874
B         -0.69113        1.18721        0.82729
H         -0.90255       -0.18062        2.21168
H          0.00654        2.17611        0.96731
H         -0.57707        0.64198        2.13232
