# Supplementary material for: A Theoretical Perspective on the Photochemistry of Boron–Nitrogen Lewis Adducts
Source: J Phys Chem A. 2024 Jan 18;128(6):996–1008. doi: 10.1021/acs.jpca.3c07016 (PMC10875676; doi:10.1021/acs.jpca.3c07016)
Supplement: Supplementary file 2 — jp3c07016_si_002.zip [file jp3c07016_si_002.zip › SI_BN_adducts_scans/LIIC_H2_diss/geom_19.xyz]

8
geom_19.gzmat
N          0.00000        0.00000        0.00000
H          1.02962        0.00000        0.00000
H         -0.30921        0.00000       -0.97309
H         -0.31608       -0.89757        0.42376
B         -0.68047        1.18830        0.82073
H         -1.06526       -0.09553        2.15323
H         -0.02369        2.20683        0.90549
H         -0.63892        0.70831        2.11711
