# Supplementary material for: A Theoretical Perspective on the Photochemistry of Boron–Nitrogen Lewis Adducts
Source: J Phys Chem A. 2024 Jan 18;128(6):996–1008. doi: 10.1021/acs.jpca.3c07016 (PMC10875676; doi:10.1021/acs.jpca.3c07016)
Supplement: Supplementary file 2 — jp3c07016_si_002.zip [file jp3c07016_si_002.zip › SI_BN_adducts_scans/LIIC_H2_diss/geom_18.xyz]

8
geom_18.gzmat
N          0.00000        0.00000        0.00000
H          1.03154        0.00000        0.00000
H         -0.30475        0.00000       -0.97748
H         -0.31301       -0.90226        0.41874
B         -0.66987        1.18929        0.81414
H         -1.21186       -0.00097        2.08306
H         -0.05711        2.23390        0.84567
H         -0.68696        0.77024        2.09965
