# Supplementary material for: A Theoretical Perspective on the Photochemistry of Boron–Nitrogen Lewis Adducts
Source: J Phys Chem A. 2024 Jan 18;128(6):996–1008. doi: 10.1021/acs.jpca.3c07016 (PMC10875676; doi:10.1021/acs.jpca.3c07016)
Supplement: Supplementary file 2 — jp3c07016_si_002.zip [file jp3c07016_si_002.zip › SI_BN_adducts_scans/LIIC_H2_diss/geom_15.xyz]

8
geom_15.gzmat
N          0.00000        0.00000        0.00000
H          1.03730        0.00000        0.00000
H         -0.29114        0.00000       -0.99050
H         -0.30374       -0.91610        0.40338
B         -0.63835        1.19169        0.79416
H         -1.54102        0.32547        1.82217
H         -0.17380        2.29372        0.68137
H         -0.76227        0.91134        2.04780
