# Supplementary material for: A Theoretical Perspective on the Photochemistry of Boron–Nitrogen Lewis Adducts
Source: J Phys Chem A. 2024 Jan 18;128(6):996–1008. doi: 10.1021/acs.jpca.3c07016 (PMC10875676; doi:10.1021/acs.jpca.3c07016)
Supplement: Supplementary file 2 — jp3c07016_si_002.zip [file jp3c07016_si_002.zip › SI_BN_adducts_scans/LIIC_H2_diss/geom_14.xyz]

8
geom_14.gzmat
N          0.00000        0.00000        0.00000
H          1.03922        0.00000        0.00000
H         -0.28653        0.00000       -0.99480
H         -0.30063       -0.92064        0.39817
B         -0.62794        1.19231        0.78744
H         -1.61109        0.44302        1.72520
H         -0.21720        2.30682        0.63258
H         -0.77131        0.93851        2.03379
