# Supplementary material for: A Theoretical Perspective on the Photochemistry of Boron–Nitrogen Lewis Adducts
Source: J Phys Chem A. 2024 Jan 18;128(6):996–1008. doi: 10.1021/acs.jpca.3c07016 (PMC10875676; doi:10.1021/acs.jpca.3c07016)
Supplement: Supplementary file 2 — jp3c07016_si_002.zip [file jp3c07016_si_002.zip › SI_BN_adducts_scans/LIIC_H2_diss/geom_16.xyz]

8
geom_16.gzmat
N          0.00000        0.00000        0.00000
H          1.03538        0.00000        0.00000
H         -0.29572        0.00000       -0.98618
H         -0.30684       -0.91153        0.40855
B         -0.64880        1.19098        0.80085
H         -1.45076        0.21112        1.91550
H         -0.13245        2.27727        0.73332
H         -0.74675        0.87339        2.06388
