# Supplementary material for: A Theoretical Perspective on the Photochemistry of Boron–Nitrogen Lewis Adducts
Source: J Phys Chem A. 2024 Jan 18;128(6):996–1008. doi: 10.1021/acs.jpca.3c07016 (PMC10875676; doi:10.1021/acs.jpca.3c07016)
Supplement: Supplementary file 2 — jp3c07016_si_002.zip [file jp3c07016_si_002.zip › SI_BN_adducts_scans/LIIC_H2_diss/geom_17.xyz]

8
geom_17.gzmat
N          0.00000        0.00000        0.00000
H          1.03346        0.00000        0.00000
H         -0.30025        0.00000       -0.98184
H         -0.30993       -0.90691        0.41367
B         -0.65931        1.19018        0.80751
H         -1.34076        0.10175        2.00314
H         -0.09346        2.25736        0.78818
H         -0.72235        0.82586        2.08148
