# Supplementary material for: A Theoretical Perspective on the Photochemistry of Boron–Nitrogen Lewis Adducts
Source: J Phys Chem A. 2024 Jan 18;128(6):996–1008. doi: 10.1021/acs.jpca.3c07016 (PMC10875676; doi:10.1021/acs.jpca.3c07016)
Supplement: Supplementary file 2 — jp3c07016_si_002.zip [file jp3c07016_si_002.zip › SI_BN_adducts_scans/LIIC_H2_diss/geom_13.xyz]

8
geom_13.gzmat
N          0.00000        0.00000        0.00000
H          1.04114        0.00000        0.00000
H         -0.28188        0.00000       -0.99908
H         -0.29750       -0.92515        0.39291
B         -0.61759        1.19283        0.78069
H         -1.66090        0.56193        1.62653
H         -0.26235        2.31667        0.58717
H         -0.77654        0.95411        2.02203
