# Supplementary material for: A Theoretical Perspective on the Photochemistry of Boron–Nitrogen Lewis Adducts
Source: J Phys Chem A. 2024 Jan 18;128(6):996–1008. doi: 10.1021/acs.jpca.3c07016 (PMC10875676; doi:10.1021/acs.jpca.3c07016)
Supplement: Supplementary file 2 — jp3c07016_si_002.zip [file jp3c07016_si_002.zip › SI_BN_adducts_scans/LIIC_H2_diss/geom_12.xyz]

8
geom_12.gzmat
N          0.00000        0.00000        0.00000
H          1.04306        0.00000        0.00000
H         -0.27719        0.00000       -1.00333
H         -0.29437       -0.92961        0.38761
B         -0.60729        1.19326        0.77391
H         -1.69078        0.68032        1.52801
H         -0.30893        2.32343        0.54535
H         -0.78074        0.95781        2.01227
