# Supplementary material for: A Theoretical Perspective on the Photochemistry of Boron–Nitrogen Lewis Adducts
Source: J Phys Chem A. 2024 Jan 18;128(6):996–1008. doi: 10.1021/acs.jpca.3c07016 (PMC10875676; doi:10.1021/acs.jpca.3c07016)
Supplement: Supplementary file 2 — jp3c07016_si_002.zip [file jp3c07016_si_002.zip › SI_BN_adducts_scans/LIIC_H2_diss/geom_10.xyz]

8
geom_10.gzmat
N          0.00000        0.00000        0.00000
H          1.04690        0.00000        0.00000
H         -0.26770        0.00000       -1.01178
H         -0.28807       -0.93843        0.37686
B         -0.58684        1.19384        0.76027
H         -1.69374        0.90821        1.33810
H         -0.40505        2.32822        0.47311
H         -0.79689        0.93047        1.99582
