# Supplementary material for: A Theoretical Perspective on the Photochemistry of Boron–Nitrogen Lewis Adducts
Source: J Phys Chem A. 2024 Jan 18;128(6):996–1008. doi: 10.1021/acs.jpca.3c07016 (PMC10875676; doi:10.1021/acs.jpca.3c07016)
Supplement: Supplementary file 2 — jp3c07016_si_002.zip [file jp3c07016_si_002.zip › SI_BN_adducts_scans/LIIC_H2_diss/geom_11.xyz]

8
geom_11.gzmat
N          0.00000        0.00000        0.00000
H          1.04498        0.00000        0.00000
H         -0.27247        0.00000       -1.00757
H         -0.29122       -0.93404        0.38226
B         -0.59704        1.19360        0.76710
H         -1.70139        0.79634        1.43136
H         -0.35660        2.32722        0.50729
H         -0.78664        0.94972        2.00387
