# Supplementary material for: A Theoretical Perspective on the Photochemistry of Boron–Nitrogen Lewis Adducts
Source: J Phys Chem A. 2024 Jan 18;128(6):996–1008. doi: 10.1021/acs.jpca.3c07016 (PMC10875676; doi:10.1021/acs.jpca.3c07016)
Supplement: Supplementary file 2 — jp3c07016_si_002.zip [file jp3c07016_si_002.zip › SI_BN_adducts_scans/LIIC_H2_diss/geom_1.xyz]

8
geom_1.gzmat
N          0.00000        0.00000        0.00000
H          1.02323        0.00000        0.00000
H         -0.30649        0.00000       -0.97622
H         -0.30832       -0.88088        0.42063
B         -0.60115        1.30517        0.81883
H         -1.81874        1.15922        0.80775
H         -0.18497        2.29378        0.24456
H         -0.21904        1.16324        1.97542
