# Supplementary material for: A Theoretical Perspective on the Photochemistry of Boron–Nitrogen Lewis Adducts
Source: J Phys Chem A. 2024 Jan 18;128(6):996–1008. doi: 10.1021/acs.jpca.3c07016 (PMC10875676; doi:10.1021/acs.jpca.3c07016)
Supplement: Supplementary file 2 — jp3c07016_si_002.zip [file jp3c07016_si_002.zip › SI_BN_adducts_scans/LIIC_H2_diss/geom_0.xyz]

8
geom_0.gzmat
N          0.00000        0.00000        0.00000
H          1.02060        0.00000        0.00000
H         -0.31064        0.00000       -0.97218
H         -0.31047       -0.87436        0.42513
B         -0.60243        1.31765        0.82528
H         -1.81425        1.19559        0.74956
H         -0.16225        2.28229        0.22126
H         -0.16045        1.19571        1.95617
