# Supplementary material for: A Theoretical Perspective on the Photochemistry of Boron–Nitrogen Lewis Adducts
Source: J Phys Chem A. 2024 Jan 18;128(6):996–1008. doi: 10.1021/acs.jpca.3c07016 (PMC10875676; doi:10.1021/acs.jpca.3c07016)
Supplement: Supplementary file 2 — jp3c07016_si_002.zip [file jp3c07016_si_002.zip › SI_BN_adducts_scans/LIIC_H2_diss/geom_2.xyz]

8
geom_2.gzmat
N          0.00000        0.00000        0.00000
H          1.02586        0.00000        0.00000
H         -0.30231        0.00000       -0.98024
H         -0.30616       -0.88738        0.41606
B         -0.59981        1.29270        0.81236
H         -1.81944        1.12415        0.86666
H         -0.20815        2.30378        0.26840
H         -0.27932        1.13180        1.99136
