# Supplementary material for: A Theoretical Perspective on the Photochemistry of Boron–Nitrogen Lewis Adducts
Source: J Phys Chem A. 2024 Jan 18;128(6):996–1008. doi: 10.1021/acs.jpca.3c07016 (PMC10875676; doi:10.1021/acs.jpca.3c07016)
Supplement: Supplementary file 2 — jp3c07016_si_002.zip [file jp3c07016_si_002.zip › SI_BN_adducts_scans/LIIC_H2_diss/geom_3.xyz]

8
geom_3.gzmat
N          0.00000        0.00000        0.00000
H          1.02849        0.00000        0.00000
H         -0.29810        0.00000       -0.98425
H         -0.30397       -0.89385        0.41141
B         -0.59840        1.28026        0.80588
H         -1.81635        1.09055        0.92608
H         -0.23175        2.31228        0.29273
H         -0.34107        1.10149        2.00394
