# Supplementary material for: A Theoretical Perspective on the Photochemistry of Boron–Nitrogen Lewis Adducts
Source: J Phys Chem A. 2024 Jan 18;128(6):996–1008. doi: 10.1021/acs.jpca.3c07016 (PMC10875676; doi:10.1021/acs.jpca.3c07016)
Supplement: Supplementary file 2 — jp3c07016_si_002.zip [file jp3c07016_si_002.zip › SI_BN_adducts_scans/LIIC_H2_diss/geom_7.xyz]

8
geom_7.gzmat
N          0.00000        0.00000        0.00000
H          1.03901        0.00000        0.00000
H         -0.28093        0.00000       -1.00009
H         -0.29502       -0.91949        0.39210
B         -0.59217        1.23073        0.77987
H         -1.76709        0.97373        1.16454
H         -0.32947        2.33085        0.39408
H         -0.59861        0.99392        2.01989
