# Supplementary material for: A Theoretical Perspective on the Photochemistry of Boron–Nitrogen Lewis Adducts
Source: J Phys Chem A. 2024 Jan 18;128(6):996–1008. doi: 10.1021/acs.jpca.3c07016 (PMC10875676; doi:10.1021/acs.jpca.3c07016)
Supplement: Supplementary file 2 — jp3c07016_si_002.zip [file jp3c07016_si_002.zip › SI_BN_adducts_scans/LIIC_H2_diss/geom_6.xyz]

8
geom_6.gzmat
N          0.00000        0.00000        0.00000
H          1.03638        0.00000        0.00000
H         -0.28527        0.00000       -0.99616
H         -0.29729       -0.91312        0.39704
B         -0.59382        1.24308        0.78639
H         -1.78481        1.00002        1.10525
H         -0.30462        2.32855        0.36822
H         -0.53307        1.01855        2.02109
