# Supplementary material for: A Theoretical Perspective on the Photochemistry of Boron–Nitrogen Lewis Adducts
Source: J Phys Chem A. 2024 Jan 18;128(6):996–1008. doi: 10.1021/acs.jpca.3c07016 (PMC10875676; doi:10.1021/acs.jpca.3c07016)
Supplement: Supplementary file 2 — jp3c07016_si_002.zip [file jp3c07016_si_002.zip › SI_BN_adducts_scans/LIIC_H2_diss/geom_4.xyz]

8
geom_4.gzmat
N          0.00000        0.00000        0.00000
H          1.03112        0.00000        0.00000
H         -0.29385        0.00000       -0.98824
H         -0.30177       -0.90030        0.40669
B         -0.59694        1.26785        0.79939
H         -1.80951        1.05857        0.98580
H         -0.25572        2.31925        0.31750
H         -0.40408        1.07244        2.01311
