# Supplementary material for: A Theoretical Perspective on the Photochemistry of Boron–Nitrogen Lewis Adducts
Source: J Phys Chem A. 2024 Jan 18;128(6):996–1008. doi: 10.1021/acs.jpca.3c07016 (PMC10875676; doi:10.1021/acs.jpca.3c07016)
Supplement: Supplementary file 2 — jp3c07016_si_002.zip [file jp3c07016_si_002.zip › SI_BN_adducts_scans/LIIC_H2_diss/geom_5.xyz]

8
geom_5.gzmat
N          0.00000        0.00000        0.00000
H          1.03375        0.00000        0.00000
H         -0.28958        0.00000       -0.99221
H         -0.29954       -0.90673        0.40190
B         -0.59541        1.25545        0.79290
H         -1.79897        1.02834        1.04559
H         -0.28003        2.32468        0.34268
H         -0.46816        1.04476        2.01883
