# Supplementary material for: A Theoretical Perspective on the Photochemistry of Boron–Nitrogen Lewis Adducts
Source: J Phys Chem A. 2024 Jan 18;128(6):996–1008. doi: 10.1021/acs.jpca.3c07016 (PMC10875676; doi:10.1021/acs.jpca.3c07016)
Supplement: Supplementary file 2 — jp3c07016_si_002.zip [file jp3c07016_si_002.zip › SI_BN_adducts_scans/RELAXED_SCAN_N-H_diss/geom_8.xyz]

8
geom_8.gzmat
N          0.00000        0.00000        0.00000
H          1.17070        0.00000        0.00000
H         -0.27780        0.00000       -1.00377
H         -0.27780       -0.93584        0.36299
B         -0.59870        1.15871        0.79339
H          0.19656        1.54936        1.72297
H         -1.75158        1.38649        0.94875
H          0.19656        2.16663        0.82132
