# Supplementary material for: A Theoretical Perspective on the Photochemistry of Boron–Nitrogen Lewis Adducts
Source: J Phys Chem A. 2024 Jan 18;128(6):996–1008. doi: 10.1021/acs.jpca.3c07016 (PMC10875676; doi:10.1021/acs.jpca.3c07016)
Supplement: Supplementary file 2 — jp3c07016_si_002.zip [file jp3c07016_si_002.zip › SI_BN_adducts_scans/RELAXED_SCAN_N-H_diss/geom_9.xyz]

8
geom_9.gzmat
N          0.00000        0.00000        0.00000
H          1.22070        0.00000        0.00000
H         -0.27453        0.00000       -1.00145
H         -0.27453       -0.93254        0.36508
B         -0.57942        1.16233        0.79318
H          0.23994        1.54484        1.70871
H         -1.72389        1.42051        0.96877
H          0.23997        2.15419        0.81583
