# Supplementary material for: A Theoretical Perspective on the Photochemistry of Boron–Nitrogen Lewis Adducts
Source: J Phys Chem A. 2024 Jan 18;128(6):996–1008. doi: 10.1021/acs.jpca.3c07016 (PMC10875676; doi:10.1021/acs.jpca.3c07016)
Supplement: Supplementary file 2 — jp3c07016_si_002.zip [file jp3c07016_si_002.zip › SI_BN_adducts_scans/RELAXED_SCAN_N-H_diss/geom_18.xyz]

8
geom_18.gzmat
N          0.00000        0.00000        0.00000
H          1.67070        0.00000        0.00000
H         -0.25710        0.00000       -0.99058
H         -0.37810       -0.86266        0.40281
B         -0.35629        1.23885        0.72712
H          0.50261        1.50426        1.67516
H         -1.37630        1.84998        0.84083
H          0.70516        2.02291        0.83874
