# Supplementary material for: A Theoretical Perspective on the Photochemistry of Boron–Nitrogen Lewis Adducts
Source: J Phys Chem A. 2024 Jan 18;128(6):996–1008. doi: 10.1021/acs.jpca.3c07016 (PMC10875676; doi:10.1021/acs.jpca.3c07016)
Supplement: Supplementary file 2 — jp3c07016_si_002.zip [file jp3c07016_si_002.zip › SI_BN_adducts_scans/RELAXED_SCAN_N-H_diss/geom_15.xyz]

8
geom_15.gzmat
N          0.00000        0.00000        0.00000
H          1.52070        0.00000        0.00000
H         -0.27502        0.00000       -0.98835
H         -0.27502       -0.90978        0.38618
B         -0.43731        1.18463        0.78409
H          0.49359        1.53206        1.62949
H         -1.51958        1.60234        1.06112
H          0.49355        2.09855        0.77346
