# Supplementary material for: A Theoretical Perspective on the Photochemistry of Boron–Nitrogen Lewis Adducts
Source: J Phys Chem A. 2024 Jan 18;128(6):996–1008. doi: 10.1021/acs.jpca.3c07016 (PMC10875676; doi:10.1021/acs.jpca.3c07016)
Supplement: Supplementary file 2 — jp3c07016_si_002.zip [file jp3c07016_si_002.zip › SI_BN_adducts_scans/RELAXED_SCAN_N-H_diss/geom_14.xyz]

8
geom_14.gzmat
N          0.00000        0.00000        0.00000
H          1.47070        0.00000        0.00000
H         -0.27235        0.00000       -0.99012
H         -0.27235       -0.91343        0.38210
B         -0.45932        1.18028        0.78566
H          0.46055        1.53149        1.63860
H         -1.55011        1.58026        1.05135
H          0.46065        2.10261        0.78072
