# Supplementary material for: A Theoretical Perspective on the Photochemistry of Boron–Nitrogen Lewis Adducts
Source: J Phys Chem A. 2024 Jan 18;128(6):996–1008. doi: 10.1021/acs.jpca.3c07016 (PMC10875676; doi:10.1021/acs.jpca.3c07016)
Supplement: Supplementary file 2 — jp3c07016_si_002.zip [file jp3c07016_si_002.zip › SI_BN_adducts_scans/RELAXED_SCAN_N-H_diss/geom_16.xyz]

8
geom_16.gzmat
N          0.00000        0.00000        0.00000
H          1.57070        0.00000        0.00000
H         -0.27911        0.00000       -0.98637
H         -0.27911       -0.90579        0.39047
B         -0.41579        1.18942        0.78249
H          0.52489        1.53299        1.62108
H         -1.48996        1.62375        1.06878
H          0.52480        2.09556        0.76594
