# Supplementary material for: A Theoretical Perspective on the Photochemistry of Boron–Nitrogen Lewis Adducts
Source: J Phys Chem A. 2024 Jan 18;128(6):996–1008. doi: 10.1021/acs.jpca.3c07016 (PMC10875676; doi:10.1021/acs.jpca.3c07016)
Supplement: Supplementary file 2 — jp3c07016_si_002.zip [file jp3c07016_si_002.zip › SI_BN_adducts_scans/RELAXED_SCAN_N-H_diss/geom_17.xyz]

8
geom_17.gzmat
N          0.00000        0.00000        0.00000
H          1.62070        0.00000        0.00000
H         -0.28462        0.00000       -0.98417
H         -0.28462       -0.90124        0.39543
B         -0.39421        1.19483        0.78068
H          0.55550        1.53432        1.61277
H         -1.46041        1.64505        1.07540
H          0.55555        2.09305        0.75749
