# Supplementary material for: A Theoretical Perspective on the Photochemistry of Boron–Nitrogen Lewis Adducts
Source: J Phys Chem A. 2024 Jan 18;128(6):996–1008. doi: 10.1021/acs.jpca.3c07016 (PMC10875676; doi:10.1021/acs.jpca.3c07016)
Supplement: Supplementary file 2 — jp3c07016_si_002.zip [file jp3c07016_si_002.zip › SI_BN_adducts_scans/RELAXED_SCAN_N-H_diss/geom_13.xyz]

8
geom_13.gzmat
N          0.00000        0.00000        0.00000
H          1.42070        0.00000        0.00000
H         -0.27082        0.00000       -0.99200
H         -0.27082       -0.91701        0.37834
B         -0.48290        1.17622        0.78711
H          0.42361        1.53206        1.64873
H         -1.58306        1.55468        1.04094
H          0.42347        2.10846        0.78740
