# Supplementary material for: A Theoretical Perspective on the Photochemistry of Boron–Nitrogen Lewis Adducts
Source: J Phys Chem A. 2024 Jan 18;128(6):996–1008. doi: 10.1021/acs.jpca.3c07016 (PMC10875676; doi:10.1021/acs.jpca.3c07016)
Supplement: Supplementary file 2 — jp3c07016_si_002.zip [file jp3c07016_si_002.zip › SI_BN_adducts_scans/RELAXED_SCAN_N-H_diss/geom_12.xyz]

8
geom_12.gzmat
N          0.00000        0.00000        0.00000
H          1.37070        0.00000        0.00000
H         -0.27025        0.00000       -0.99402
H         -0.27025       -0.92072        0.37462
B         -0.50738        1.17254        0.78881
H          0.38239        1.53341        1.66119
H         -1.61806        1.52656        1.02639
H          0.38251        2.11646        0.79457
