# Supplementary material for: A Theoretical Perspective on the Photochemistry of Boron–Nitrogen Lewis Adducts
Source: J Phys Chem A. 2024 Jan 18;128(6):996–1008. doi: 10.1021/acs.jpca.3c07016 (PMC10875676; doi:10.1021/acs.jpca.3c07016)
Supplement: Supplementary file 2 — jp3c07016_si_002.zip [file jp3c07016_si_002.zip › SI_BN_adducts_scans/RELAXED_SCAN_N-H_diss/geom_10.xyz]

8
geom_10.gzmat
N          0.00000        0.00000        0.00000
H          1.27070        0.00000        0.00000
H         -0.27214        0.00000       -0.99889
H         -0.27214       -0.92875        0.36772
B         -0.55715        1.16566        0.79218
H          0.28742        1.54043        1.69266
H         -1.69105        1.45714        0.98968
H          0.28768        2.14073        0.80957
