# Supplementary material for: A Theoretical Perspective on the Photochemistry of Boron–Nitrogen Lewis Adducts
Source: J Phys Chem A. 2024 Jan 18;128(6):996–1008. doi: 10.1021/acs.jpca.3c07016 (PMC10875676; doi:10.1021/acs.jpca.3c07016)
Supplement: Supplementary file 2 — jp3c07016_si_002.zip [file jp3c07016_si_002.zip › SI_BN_adducts_scans/RELAXED_SCAN_N-H_diss/geom_11.xyz]

8
geom_11.gzmat
N          0.00000        0.00000        0.00000
H          1.32070        0.00000        0.00000
H         -0.27034        0.00000       -0.99638
H         -0.27068       -0.92471        0.37079
B         -0.53265        1.16890        0.79051
H          0.33531        1.53588        1.67702
H         -1.65484        1.49343        1.00941
H          0.33661        2.12724        0.80310
