# Supplementary material for: A Theoretical Perspective on the Photochemistry of Boron–Nitrogen Lewis Adducts
Source: J Phys Chem A. 2024 Jan 18;128(6):996–1008. doi: 10.1021/acs.jpca.3c07016 (PMC10875676; doi:10.1021/acs.jpca.3c07016)
Supplement: Supplementary file 2 — jp3c07016_si_002.zip [file jp3c07016_si_002.zip › SI_BN_adducts_scans/RELAXED_SCAN_N-H_diss/geom_1.xyz]

8
geom_1.gzmat
N          0.00000        0.00000        0.00000
H          0.82070        0.00000        0.00000
H         -0.30982        0.00000       -1.00335
H         -0.30982       -0.93659        0.35990
B         -0.66246        1.13911        0.78259
H          0.04648        1.56404        1.75838
H         -1.83613        1.26487        0.86836
H          0.04654        2.20234        0.82932
