# Supplementary material for: A Theoretical Perspective on the Photochemistry of Boron–Nitrogen Lewis Adducts
Source: J Phys Chem A. 2024 Jan 18;128(6):996–1008. doi: 10.1021/acs.jpca.3c07016 (PMC10875676; doi:10.1021/acs.jpca.3c07016)
Supplement: Supplementary file 2 — jp3c07016_si_002.zip [file jp3c07016_si_002.zip › SI_BN_adducts_scans/RELAXED_SCAN_N-H_diss/geom_0.xyz]

8
geom_0.gzmat
N          0.00000        0.00000        0.00000
H          0.77070        0.00000        0.00000
H         -0.31364        0.00000       -1.00206
H         -0.31364       -0.93513        0.36009
B         -0.66496        1.13756        0.78095
H          0.03931        1.56465        1.75879
H         -1.83943        1.25812        0.86308
H          0.03928        2.20356        0.82809
