# Supplementary material for: A Theoretical Perspective on the Photochemistry of Boron–Nitrogen Lewis Adducts
Source: J Phys Chem A. 2024 Jan 18;128(6):996–1008. doi: 10.1021/acs.jpca.3c07016 (PMC10875676; doi:10.1021/acs.jpca.3c07016)
Supplement: Supplementary file 2 — jp3c07016_si_002.zip [file jp3c07016_si_002.zip › SI_BN_adducts_scans/RELAXED_SCAN_N-H_diss/geom_2.xyz]

8
geom_2.gzmat
N          0.00000        0.00000        0.00000
H          0.87070        0.00000        0.00000
H         -0.30559        0.00000       -1.00455
H         -0.30559       -0.93795        0.35967
B         -0.65837        1.14099        0.78447
H          0.05646        1.56324        1.75739
H         -1.83102        1.27365        0.87505
H          0.05647        2.20066        0.83027
