# Supplementary material for: A Theoretical Perspective on the Photochemistry of Boron–Nitrogen Lewis Adducts
Source: J Phys Chem A. 2024 Jan 18;128(6):996–1008. doi: 10.1021/acs.jpca.3c07016 (PMC10875676; doi:10.1021/acs.jpca.3c07016)
Supplement: Supplementary file 2 — jp3c07016_si_002.zip [file jp3c07016_si_002.zip › SI_BN_adducts_scans/RELAXED_SCAN_N-H_diss/geom_3.xyz]

8
geom_3.gzmat
N          0.00000        0.00000        0.00000
H          0.92070        0.00000        0.00000
H         -0.30126        0.00000       -1.00544
H         -0.30126       -0.93884        0.35982
B         -0.65313        1.14308        0.78620
H          0.06880        1.56209        1.75566
H         -1.82462        1.28366        0.88227
H          0.06875        2.19825        0.83058
