# Supplementary material for: A Theoretical Perspective on the Photochemistry of Boron–Nitrogen Lewis Adducts
Source: J Phys Chem A. 2024 Jan 18;128(6):996–1008. doi: 10.1021/acs.jpca.3c07016 (PMC10875676; doi:10.1021/acs.jpca.3c07016)
Supplement: Supplementary file 2 — jp3c07016_si_002.zip [file jp3c07016_si_002.zip › SI_BN_adducts_scans/RELAXED_SCAN_N-H_diss/geom_7.xyz]

8
geom_7.gzmat
N          0.00000        0.00000        0.00000
H          1.12070        0.00000        0.00000
H         -0.28183        0.00000       -1.00534
H         -0.28183       -0.93807        0.36159
B         -0.61445        1.15523        0.79278
H          0.16005        1.55317        1.73423
H         -1.77370        1.35728        0.93083
H          0.16007        2.17688        0.82536
