# Supplementary material for: A Theoretical Perspective on the Photochemistry of Boron–Nitrogen Lewis Adducts
Source: J Phys Chem A. 2024 Jan 18;128(6):996–1008. doi: 10.1021/acs.jpca.3c07016 (PMC10875676; doi:10.1021/acs.jpca.3c07016)
Supplement: Supplementary file 2 — jp3c07016_si_002.zip [file jp3c07016_si_002.zip › SI_BN_adducts_scans/RELAXED_SCAN_N-H_diss/geom_6.xyz]

8
geom_6.gzmat
N          0.00000        0.00000        0.00000
H          1.07070        0.00000        0.00000
H         -0.28641        0.00000       -1.00613
H         -0.28641       -0.93924        0.36073
B         -0.62743        1.15164        0.79150
H          0.12928        1.55613        1.74281
H         -1.79139        1.33248        0.91517
H          0.12918        2.18473        0.82820
