# Supplementary material for: A Theoretical Perspective on the Photochemistry of Boron–Nitrogen Lewis Adducts
Source: J Phys Chem A. 2024 Jan 18;128(6):996–1008. doi: 10.1021/acs.jpca.3c07016 (PMC10875676; doi:10.1021/acs.jpca.3c07016)
Supplement: Supplementary file 2 — jp3c07016_si_002.zip [file jp3c07016_si_002.zip › SI_BN_adducts_scans/RELAXED_SCAN_N-H_diss/geom_4.xyz]

8
geom_4.gzmat
N          0.00000        0.00000        0.00000
H          0.97070        0.00000        0.00000
H         -0.29630        0.00000       -1.00608
H         -0.29630       -0.93951        0.35989
B         -0.64630        1.14562        0.78795
H          0.08499        1.56059        1.75265
H         -1.81595        1.29682        0.89132
H          0.08484        2.19495        0.83034
