# Supplementary material for: A Theoretical Perspective on the Photochemistry of Boron–Nitrogen Lewis Adducts
Source: J Phys Chem A. 2024 Jan 18;128(6):996–1008. doi: 10.1021/acs.jpca.3c07016 (PMC10875676; doi:10.1021/acs.jpca.3c07016)
Supplement: Supplementary file 2 — jp3c07016_si_002.zip [file jp3c07016_si_002.zip › SI_BN_adducts_scans/RELAXED_SCAN_N-H_diss/geom_5.xyz]

8
geom_5.gzmat
N          0.00000        0.00000        0.00000
H          1.02070        0.00000        0.00000
H         -0.29142        0.00000       -1.00635
H         -0.29142       -0.93970        0.36015
B         -0.63812        1.14837        0.78984
H          0.10420        1.55853        1.74882
H         -1.80543        1.31236        0.90202
H          0.10406        2.19062        0.82982
