# Supplementary material for: A Theoretical Perspective on the Photochemistry of Boron–Nitrogen Lewis Adducts
Source: J Phys Chem A. 2024 Jan 18;128(6):996–1008. doi: 10.1021/acs.jpca.3c07016 (PMC10875676; doi:10.1021/acs.jpca.3c07016)
Supplement: Supplementary file 2 — jp3c07016_si_002.zip [file jp3c07016_si_002.zip › SI_BN_adducts_scans/LIIC_B-H_diss/geom_43.xyz]

8
geom_43.gzmat
N          0.00000        0.00000        0.00000
H          1.23760        0.00000        0.00000
H         -0.30024        0.00000       -0.97934
H         -0.29460       -0.86317        0.46660
B         -0.14860        1.29963        0.77083
H         -7.69110        2.06413        1.27620
H         -0.20584        2.31108        0.12630
H         -0.17622        1.22530        1.96347
