# Supplementary material for: A Theoretical Perspective on the Photochemistry of Boron–Nitrogen Lewis Adducts
Source: J Phys Chem A. 2024 Jan 18;128(6):996–1008. doi: 10.1021/acs.jpca.3c07016 (PMC10875676; doi:10.1021/acs.jpca.3c07016)
Supplement: Supplementary file 2 — jp3c07016_si_002.zip [file jp3c07016_si_002.zip › SI_BN_adducts_scans/LIIC_B-H_diss/geom_8.xyz]

8
geom_8.gzmat
N          0.00000        0.00000        0.00000
H          1.02190        0.00000        0.00000
H         -0.31471        0.00000       -0.97087
H         -0.31471       -0.87231        0.42621
B         -0.62085        1.29613        0.80960
H         -2.11550        1.05985        0.66293
H         -0.25866        2.28598        0.20786
H         -0.25836        1.18954        1.96309
