# Supplementary material for: A Theoretical Perspective on the Photochemistry of Boron–Nitrogen Lewis Adducts
Source: J Phys Chem A. 2024 Jan 18;128(6):996–1008. doi: 10.1021/acs.jpca.3c07016 (PMC10875676; doi:10.1021/acs.jpca.3c07016)
Supplement: Supplementary file 2 — jp3c07016_si_002.zip [file jp3c07016_si_002.zip › SI_BN_adducts_scans/LIIC_B-H_diss/geom_9.xyz]

8
geom_9.gzmat
N          0.00000        0.00000        0.00000
H          1.02230        0.00000        0.00000
H         -0.31660        0.00000       -0.97036
H         -0.31660       -0.87163        0.42644
B         -0.62731        1.28871        0.80403
H         -2.21144        0.99941        0.62451
H         -0.29538        2.28639        0.20200
H         -0.29538        1.18659        1.96479
