# Supplementary material for: A Theoretical Perspective on the Photochemistry of Boron–Nitrogen Lewis Adducts
Source: J Phys Chem A. 2024 Jan 18;128(6):996–1008. doi: 10.1021/acs.jpca.3c07016 (PMC10875676; doi:10.1021/acs.jpca.3c07016)
Supplement: Supplementary file 2 — jp3c07016_si_002.zip [file jp3c07016_si_002.zip › SI_BN_adducts_scans/LIIC_B-H_diss/geom_42.xyz]

8
geom_42.gzmat
N          0.00000        0.00000        0.00000
H          1.22855        0.00000        0.00000
H         -0.30273        0.00000       -0.97851
H         -0.29734       -0.86351        0.46409
B         -0.17127        1.29930        0.77291
H         -7.53063        1.81437        1.12769
H         -0.22748        2.31029        0.12811
H         -0.19919        1.22164        1.96529
