# Supplementary material for: A Theoretical Perspective on the Photochemistry of Boron–Nitrogen Lewis Adducts
Source: J Phys Chem A. 2024 Jan 18;128(6):996–1008. doi: 10.1021/acs.jpca.3c07016 (PMC10875676; doi:10.1021/acs.jpca.3c07016)
Supplement: Supplementary file 2 — jp3c07016_si_002.zip [file jp3c07016_si_002.zip › SI_BN_adducts_scans/LIIC_B-H_diss/geom_40.xyz]

8
geom_40.gzmat
N          0.00000        0.00000        0.00000
H          1.21047        0.00000        0.00000
H         -0.30775        0.00000       -0.97684
H         -0.30284       -0.86413        0.45908
B         -0.21677        1.29773        0.77658
H         -7.17789        1.35251        0.85078
H         -0.27075        2.30810        0.13165
H         -0.24520        1.21372        1.96842
