# Supplementary material for: A Theoretical Perspective on the Photochemistry of Boron–Nitrogen Lewis Adducts
Source: J Phys Chem A. 2024 Jan 18;128(6):996–1008. doi: 10.1021/acs.jpca.3c07016 (PMC10875676; doi:10.1021/acs.jpca.3c07016)
Supplement: Supplementary file 2 — jp3c07016_si_002.zip [file jp3c07016_si_002.zip › SI_BN_adducts_scans/LIIC_B-H_diss/geom_41.xyz]

8
geom_41.gzmat
N          0.00000        0.00000        0.00000
H          1.21951        0.00000        0.00000
H         -0.30524        0.00000       -0.97768
H         -0.30009       -0.86383        0.46159
B         -0.19399        1.29866        0.77483
H         -7.35931        1.57701        0.98570
H         -0.24911        2.30930        0.12990
H         -0.22220        1.21776        1.96694
