# Supplementary material for: A Theoretical Perspective on the Photochemistry of Boron–Nitrogen Lewis Adducts
Source: J Phys Chem A. 2024 Jan 18;128(6):996–1008. doi: 10.1021/acs.jpca.3c07016 (PMC10875676; doi:10.1021/acs.jpca.3c07016)
Supplement: Supplementary file 2 — jp3c07016_si_002.zip [file jp3c07016_si_002.zip › SI_BN_adducts_scans/LIIC_B-H_diss/geom_45.xyz]

8
geom_45.gzmat
N          0.00000        0.00000        0.00000
H          1.25568        0.00000        0.00000
H         -0.29520        0.00000       -0.98098
H         -0.28908       -0.86246        0.47160
B         -0.10345        1.29942        0.76612
H         -7.97625        2.59982        1.59217
H         -0.16258        2.31204        0.12256
H         -0.13023        1.23219        1.95930
