# Supplementary material for: A Theoretical Perspective on the Photochemistry of Boron–Nitrogen Lewis Adducts
Source: J Phys Chem A. 2024 Jan 18;128(6):996–1008. doi: 10.1021/acs.jpca.3c07016 (PMC10875676; doi:10.1021/acs.jpca.3c07016)
Supplement: Supplementary file 2 — jp3c07016_si_002.zip [file jp3c07016_si_002.zip › SI_BN_adducts_scans/LIIC_B-H_diss/geom_50.xyz]

8
geom_50.gzmat
N          0.00000        0.00000        0.00000
H          1.30090        0.00000        0.00000
H         -0.28262        0.00000       -0.98496
H         -0.27527       -0.86044        0.48404
B          0.00810        1.29377        0.75148
H         -8.44621        4.12908        2.47702
H         -0.05447        2.31088        0.11269
H         -0.01544        1.24628        1.94590
