# Supplementary material for: A Theoretical Perspective on the Photochemistry of Boron–Nitrogen Lewis Adducts
Source: J Phys Chem A. 2024 Jan 18;128(6):996–1008. doi: 10.1021/acs.jpca.3c07016 (PMC10875676; doi:10.1021/acs.jpca.3c07016)
Supplement: Supplementary file 2 — jp3c07016_si_002.zip [file jp3c07016_si_002.zip › SI_BN_adducts_scans/LIIC_B-H_diss/geom_44.xyz]

8
geom_44.gzmat
N          0.00000        0.00000        0.00000
H          1.24664        0.00000        0.00000
H         -0.29772        0.00000       -0.98016
H         -0.29184       -0.86282        0.46910
B         -0.12599        1.29967        0.76856
H         -7.83991        2.32607        1.43105
H         -0.18421        2.31166        0.12444
H         -0.15322        1.22883        1.96147
