# Supplementary material for: A Theoretical Perspective on the Photochemistry of Boron–Nitrogen Lewis Adducts
Source: J Phys Chem A. 2024 Jan 18;128(6):996–1008. doi: 10.1021/acs.jpca.3c07016 (PMC10875676; doi:10.1021/acs.jpca.3c07016)
Supplement: Supplementary file 2 — jp3c07016_si_002.zip [file jp3c07016_si_002.zip › SI_BN_adducts_scans/LIIC_B-H_diss/geom_46.xyz]

8
geom_46.gzmat
N          0.00000        0.00000        0.00000
H          1.26473        0.00000        0.00000
H         -0.29270        0.00000       -0.98179
H         -0.28633       -0.86208        0.47409
B         -0.08098        1.29887        0.76353
H         -8.09946        2.88484        1.75891
H         -0.14096        2.31222        0.12065
H         -0.10727        1.23534        1.95697
