# Supplementary material for: A Theoretical Perspective on the Photochemistry of Boron–Nitrogen Lewis Adducts
Source: J Phys Chem A. 2024 Jan 18;128(6):996–1008. doi: 10.1021/acs.jpca.3c07016 (PMC10875676; doi:10.1021/acs.jpca.3c07016)
Supplement: Supplementary file 2 — jp3c07016_si_002.zip [file jp3c07016_si_002.zip › SI_BN_adducts_scans/LIIC_B-H_diss/geom_47.xyz]

8
geom_47.gzmat
N          0.00000        0.00000        0.00000
H          1.27377        0.00000        0.00000
H         -0.29018        0.00000       -0.98259
H         -0.28357       -0.86169        0.47658
B         -0.05859        1.29803        0.76076
H         -8.20874        3.18072        1.93118
H         -0.11933        2.31219        0.11870
H         -0.08429        1.23834        1.95445
