# Supplementary material for: A Theoretical Perspective on the Photochemistry of Boron–Nitrogen Lewis Adducts
Source: J Phys Chem A. 2024 Jan 18;128(6):996–1008. doi: 10.1021/acs.jpca.3c07016 (PMC10875676; doi:10.1021/acs.jpca.3c07016)
Supplement: Supplementary file 2 — jp3c07016_si_002.zip [file jp3c07016_si_002.zip › SI_BN_adducts_scans/LIIC_B-H_diss/geom_34.xyz]

8
geom_34.gzmat
N          0.00000        0.00000        0.00000
H          1.15621        0.00000        0.00000
H         -0.32272        0.00000       -0.97166
H         -0.31925       -0.86568        0.44398
B         -0.35418        1.28591        0.78323
H         -5.92446        0.28728        0.19787
H         -0.40059        2.29660        0.14139
H         -0.38314        1.18595        1.97354
