# Supplementary material for: A Theoretical Perspective on the Photochemistry of Boron–Nitrogen Lewis Adducts
Source: J Phys Chem A. 2024 Jan 18;128(6):996–1008. doi: 10.1021/acs.jpca.3c07016 (PMC10875676; doi:10.1021/acs.jpca.3c07016)
Supplement: Supplementary file 2 — jp3c07016_si_002.zip [file jp3c07016_si_002.zip › SI_BN_adducts_scans/LIIC_B-H_diss/geom_20.xyz]

8
geom_20.gzmat
N          0.00000        0.00000        0.00000
H          1.02960        0.00000        0.00000
H         -0.35729        0.00000       -0.95868
H         -0.35713       -0.86736        0.40852
B         -0.67465        1.21671        0.77185
H         -2.73512       -0.28216       -0.18078
H         -0.70331        2.24060        0.15789
H         -0.70323        1.09782        1.95977
