# Supplementary material for: A Theoretical Perspective on the Photochemistry of Boron–Nitrogen Lewis Adducts
Source: J Phys Chem A. 2024 Jan 18;128(6):996–1008. doi: 10.1021/acs.jpca.3c07016 (PMC10875676; doi:10.1021/acs.jpca.3c07016)
Supplement: Supplementary file 2 — jp3c07016_si_002.zip [file jp3c07016_si_002.zip › SI_BN_adducts_scans/LIIC_B-H_diss/geom_21.xyz]

8
geom_21.gzmat
N          0.00000        0.00000        0.00000
H          1.03864        0.00000        0.00000
H         -0.35483        0.00000       -0.95965
H         -0.35443       -0.86733        0.41106
B         -0.65198        1.22358        0.77396
H         -2.94090       -0.32494       -0.20653
H         -0.68171        2.24598        0.15705
H         -0.68049        1.10520        1.96199
