# Supplementary material for: A Theoretical Perspective on the Photochemistry of Boron–Nitrogen Lewis Adducts
Source: J Phys Chem A. 2024 Jan 18;128(6):996–1008. doi: 10.1021/acs.jpca.3c07016 (PMC10875676; doi:10.1021/acs.jpca.3c07016)
Supplement: Supplementary file 2 — jp3c07016_si_002.zip [file jp3c07016_si_002.zip › SI_BN_adducts_scans/LIIC_B-H_diss/geom_35.xyz]

8
geom_35.gzmat
N          0.00000        0.00000        0.00000
H          1.16525        0.00000        0.00000
H         -0.32022        0.00000       -0.97254
H         -0.31652       -0.86546        0.44651
B         -0.33120        1.28863        0.78258
H         -6.14878        0.43042        0.28715
H         -0.37895        2.29904        0.13986
H         -0.36015        1.19101        1.97313
