# Supplementary material for: A Theoretical Perspective on the Photochemistry of Boron–Nitrogen Lewis Adducts
Source: J Phys Chem A. 2024 Jan 18;128(6):996–1008. doi: 10.1021/acs.jpca.3c07016 (PMC10875676; doi:10.1021/acs.jpca.3c07016)
Supplement: Supplementary file 2 — jp3c07016_si_002.zip [file jp3c07016_si_002.zip › SI_BN_adducts_scans/LIIC_B-H_diss/geom_23.xyz]

8
geom_23.gzmat
N          0.00000        0.00000        0.00000
H          1.05673        0.00000        0.00000
H         -0.34993        0.00000       -0.96157
H         -0.34906       -0.86723        0.41614
B         -0.60650        1.23642        0.77759
H         -3.37131       -0.37503       -0.23477
H         -0.63851        2.25610        0.15520
H         -0.63498        1.11942        1.96584
