# Supplementary material for: A Theoretical Perspective on the Photochemistry of Boron–Nitrogen Lewis Adducts
Source: J Phys Chem A. 2024 Jan 18;128(6):996–1008. doi: 10.1021/acs.jpca.3c07016 (PMC10875676; doi:10.1021/acs.jpca.3c07016)
Supplement: Supplementary file 2 — jp3c07016_si_002.zip [file jp3c07016_si_002.zip › SI_BN_adducts_scans/LIIC_B-H_diss/geom_37.xyz]

8
geom_37.gzmat
N          0.00000        0.00000        0.00000
H          1.18334        0.00000        0.00000
H         -0.31525        0.00000       -0.97428
H         -0.31106       -0.86497        0.45154
B         -0.28534        1.29316        0.78073
H         -6.58148        0.75840        0.48947
H         -0.33568        2.30327        0.13669
H         -0.31420        1.20059        1.97178
