# Supplementary material for: A Theoretical Perspective on the Photochemistry of Boron–Nitrogen Lewis Adducts
Source: J Phys Chem A. 2024 Jan 18;128(6):996–1008. doi: 10.1021/acs.jpca.3c07016 (PMC10875676; doi:10.1021/acs.jpca.3c07016)
Supplement: Supplementary file 2 — jp3c07016_si_002.zip [file jp3c07016_si_002.zip › SI_BN_adducts_scans/LIIC_B-H_diss/geom_36.xyz]

8
geom_36.gzmat
N          0.00000        0.00000        0.00000
H          1.17429        0.00000        0.00000
H         -0.31773        0.00000       -0.97341
H         -0.31378       -0.86523        0.44903
B         -0.30825        1.29106        0.78174
H         -6.36806        0.58755        0.38438
H         -0.35730        2.30126        0.13829
H         -0.33715        1.19591        1.97254
