# Supplementary material for: A Theoretical Perspective on the Photochemistry of Boron–Nitrogen Lewis Adducts
Source: J Phys Chem A. 2024 Jan 18;128(6):996–1008. doi: 10.1021/acs.jpca.3c07016 (PMC10875676; doi:10.1021/acs.jpca.3c07016)
Supplement: Supplementary file 2 — jp3c07016_si_002.zip [file jp3c07016_si_002.zip › SI_BN_adducts_scans/LIIC_B-H_diss/geom_22.xyz]

8
geom_22.gzmat
N          0.00000        0.00000        0.00000
H          1.04769        0.00000        0.00000
H         -0.35239        0.00000       -0.96061
H         -0.35176       -0.86728        0.41360
B         -0.62928        1.23013        0.77589
H         -3.15320       -0.35606       -0.22458
H         -0.66012        2.25114        0.15616
H         -0.65778        1.11237        1.96401
