# Supplementary material for: A Theoretical Perspective on the Photochemistry of Boron–Nitrogen Lewis Adducts
Source: J Phys Chem A. 2024 Jan 18;128(6):996–1008. doi: 10.1021/acs.jpca.3c07016 (PMC10875676; doi:10.1021/acs.jpca.3c07016)
Supplement: Supplementary file 2 — jp3c07016_si_002.zip [file jp3c07016_si_002.zip › SI_BN_adducts_scans/LIIC_B-H_diss/geom_26.xyz]

8
geom_26.gzmat
N          0.00000        0.00000        0.00000
H          1.08386        0.00000        0.00000
H         -0.34253        0.00000       -0.96440
H         -0.34096       -0.86698        0.42375
B         -0.53793        1.25348        0.78150
H         -4.05269       -0.35630       -0.21678
H         -0.57366        2.26967        0.15201
H         -0.56651        1.13955        1.97019
