# Supplementary material for: A Theoretical Perspective on the Photochemistry of Boron–Nitrogen Lewis Adducts
Source: J Phys Chem A. 2024 Jan 18;128(6):996–1008. doi: 10.1021/acs.jpca.3c07016 (PMC10875676; doi:10.1021/acs.jpca.3c07016)
Supplement: Supplementary file 2 — jp3c07016_si_002.zip [file jp3c07016_si_002.zip › SI_BN_adducts_scans/LIIC_B-H_diss/geom_32.xyz]

8
geom_32.gzmat
N          0.00000        0.00000        0.00000
H          1.13812        0.00000        0.00000
H         -0.32768        0.00000       -0.96988
H         -0.32469       -0.86609        0.43894
B         -0.40013        1.27960        0.78395
H         -5.46423        0.04302        0.04403
H         -0.44386        2.29112        0.14431
H         -0.42905        1.17536        1.97381
