# Supplementary material for: A Theoretical Perspective on the Photochemistry of Boron–Nitrogen Lewis Adducts
Source: J Phys Chem A. 2024 Jan 18;128(6):996–1008. doi: 10.1021/acs.jpca.3c07016 (PMC10875676; doi:10.1021/acs.jpca.3c07016)
Supplement: Supplementary file 2 — jp3c07016_si_002.zip [file jp3c07016_si_002.zip › SI_BN_adducts_scans/LIIC_B-H_diss/geom_33.xyz]

8
geom_33.gzmat
N          0.00000        0.00000        0.00000
H          1.14716        0.00000        0.00000
H         -0.32519        0.00000       -0.97077
H         -0.32197       -0.86590        0.44146
B         -0.37714        1.28291        0.78368
H         -5.69599        0.15816        0.11689
H         -0.42222        2.29397        0.14286
H         -0.40608        1.18076        1.97376
