# Supplementary material for: A Theoretical Perspective on the Photochemistry of Boron–Nitrogen Lewis Adducts
Source: J Phys Chem A. 2024 Jan 18;128(6):996–1008. doi: 10.1021/acs.jpca.3c07016 (PMC10875676; doi:10.1021/acs.jpca.3c07016)
Supplement: Supplementary file 2 — jp3c07016_si_002.zip [file jp3c07016_si_002.zip › SI_BN_adducts_scans/LIIC_B-H_diss/geom_27.xyz]

8
geom_27.gzmat
N          0.00000        0.00000        0.00000
H          1.09290        0.00000        0.00000
H         -0.34006        0.00000       -0.96532
H         -0.33825       -0.86687        0.42629
B         -0.51500        1.25858        0.78239
H         -4.28619       -0.32387       -0.19430
H         -0.55202        2.27378        0.15084
H         -0.54362        1.14595        1.97126
