# Supplementary material for: A Theoretical Perspective on the Photochemistry of Boron–Nitrogen Lewis Adducts
Source: J Phys Chem A. 2024 Jan 18;128(6):996–1008. doi: 10.1021/acs.jpca.3c07016 (PMC10875676; doi:10.1021/acs.jpca.3c07016)
Supplement: Supplementary file 2 — jp3c07016_si_002.zip [file jp3c07016_si_002.zip › SI_BN_adducts_scans/LIIC_B-H_diss/geom_31.xyz]

8
geom_31.gzmat
N          0.00000        0.00000        0.00000
H          1.12908        0.00000        0.00000
H         -0.33017        0.00000       -0.96898
H         -0.32742       -0.86627        0.43641
B         -0.42313        1.27598        0.78404
H         -5.23004       -0.05815       -0.02042
H         -0.46551        2.28807        0.14571
H         -0.45201        1.16979        1.97367
