# Supplementary material for: A Theoretical Perspective on the Photochemistry of Boron–Nitrogen Lewis Adducts
Source: J Phys Chem A. 2024 Jan 18;128(6):996–1008. doi: 10.1021/acs.jpca.3c07016 (PMC10875676; doi:10.1021/acs.jpca.3c07016)
Supplement: Supplementary file 2 — jp3c07016_si_002.zip [file jp3c07016_si_002.zip › SI_BN_adducts_scans/LIIC_B-H_diss/geom_25.xyz]

8
geom_25.gzmat
N          0.00000        0.00000        0.00000
H          1.07482        0.00000        0.00000
H         -0.34501        0.00000       -0.96346
H         -0.34367       -0.86707        0.42122
B         -0.56083        1.24808        0.78040
H         -3.82184       -0.37546       -0.23101
H         -0.59529        2.26536        0.15313
H         -0.58937        1.13299        1.96893
