# Supplementary material for: A Theoretical Perspective on the Photochemistry of Boron–Nitrogen Lewis Adducts
Source: J Phys Chem A. 2024 Jan 18;128(6):996–1008. doi: 10.1021/acs.jpca.3c07016 (PMC10875676; doi:10.1021/acs.jpca.3c07016)
Supplement: Supplementary file 2 — jp3c07016_si_002.zip [file jp3c07016_si_002.zip › SI_BN_adducts_scans/LIIC_B-H_diss/geom_19.xyz]

8
geom_19.gzmat
N          0.00000        0.00000        0.00000
H          1.02860        0.00000        0.00000
H         -0.34965        0.00000       -0.96065
H         -0.34965       -0.86642        0.41493
B         -0.67454        1.22337        0.77070
H         -2.77341       -0.10377       -0.06598
H         -0.67063        2.24853        0.15606
H         -0.67029        1.11179        1.96077
