# Supplementary material for: A Theoretical Perspective on the Photochemistry of Boron–Nitrogen Lewis Adducts
Source: J Phys Chem A. 2024 Jan 18;128(6):996–1008. doi: 10.1021/acs.jpca.3c07016 (PMC10875676; doi:10.1021/acs.jpca.3c07016)
Supplement: Supplementary file 2 — jp3c07016_si_002.zip [file jp3c07016_si_002.zip › SI_BN_adducts_scans/LIIC_B-H_diss/geom_18.xyz]

8
geom_18.gzmat
N          0.00000        0.00000        0.00000
H          1.02780        0.00000        0.00000
H         -0.34394        0.00000       -0.96217
H         -0.34394       -0.86619        0.41892
B         -0.67294        1.22922        0.77109
H         -2.77943        0.05636        0.03690
H         -0.63736        2.25549        0.15699
H         -0.63642        1.12327        1.96233
