# Supplementary material for: A Theoretical Perspective on the Photochemistry of Boron–Nitrogen Lewis Adducts
Source: J Phys Chem A. 2024 Jan 18;128(6):996–1008. doi: 10.1021/acs.jpca.3c07016 (PMC10875676; doi:10.1021/acs.jpca.3c07016)
Supplement: Supplementary file 2 — jp3c07016_si_002.zip [file jp3c07016_si_002.zip › SI_BN_adducts_scans/LIIC_B-H_diss/geom_24.xyz]

8
geom_24.gzmat
N          0.00000        0.00000        0.00000
H          1.06577        0.00000        0.00000
H         -0.34746        0.00000       -0.96252
H         -0.34636       -0.86716        0.41868
B         -0.58367        1.24241        0.77909
H         -3.59445       -0.38160       -0.23691
H         -0.61689        2.26084        0.15419
H         -0.61216        1.12631        1.96748
