# Supplementary material for: A Theoretical Perspective on the Photochemistry of Boron–Nitrogen Lewis Adducts
Source: J Phys Chem A. 2024 Jan 18;128(6):996–1008. doi: 10.1021/acs.jpca.3c07016 (PMC10875676; doi:10.1021/acs.jpca.3c07016)
Supplement: Supplementary file 2 — jp3c07016_si_002.zip [file jp3c07016_si_002.zip › SI_BN_adducts_scans/LIIC_B-H_diss/geom_30.xyz]

8
geom_30.gzmat
N          0.00000        0.00000        0.00000
H          1.12003        0.00000        0.00000
H         -0.33264        0.00000       -0.96808
H         -0.33012       -0.86644        0.43388
B         -0.44610        1.27209        0.78391
H         -4.99429       -0.14523       -0.07652
H         -0.48713        2.28482        0.14706
H         -0.47491        1.16410        1.97334
