# Supplementary material for: A Theoretical Perspective on the Photochemistry of Boron–Nitrogen Lewis Adducts
Source: J Phys Chem A. 2024 Jan 18;128(6):996–1008. doi: 10.1021/acs.jpca.3c07016 (PMC10875676; doi:10.1021/acs.jpca.3c07016)
Supplement: Supplementary file 2 — jp3c07016_si_002.zip [file jp3c07016_si_002.zip › SI_BN_adducts_scans/LIIC_B-H_diss/geom_29.xyz]

8
geom_29.gzmat
N          0.00000        0.00000        0.00000
H          1.11099        0.00000        0.00000
H         -0.33512        0.00000       -0.96717
H         -0.33284       -0.86660        0.43135
B         -0.46909        1.26788        0.78361
H         -4.75783       -0.21854       -0.12418
H         -0.50877        2.28134        0.14837
H         -0.49785        1.15820        1.97283
