# Supplementary material for: A Theoretical Perspective on the Photochemistry of Boron–Nitrogen Lewis Adducts
Source: J Phys Chem A. 2024 Jan 18;128(6):996–1008. doi: 10.1021/acs.jpca.3c07016 (PMC10875676; doi:10.1021/acs.jpca.3c07016)
Supplement: Supplementary file 2 — jp3c07016_si_002.zip [file jp3c07016_si_002.zip › SI_BN_adducts_scans/LIIC_B-H_diss/geom_15.xyz]

8
geom_15.gzmat
N          0.00000        0.00000        0.00000
H          1.02570        0.00000        0.00000
H         -0.33159        0.00000       -0.96576
H         -0.33176       -0.86723        0.42485
B         -0.66277        1.24652        0.77770
H         -2.67944        0.45786        0.28703
H         -0.53029        2.27260        0.16876
H         -0.52906        1.15088        1.96700
