# Supplementary material for: A Theoretical Perspective on the Photochemistry of Boron–Nitrogen Lewis Adducts
Source: J Phys Chem A. 2024 Jan 18;128(6):996–1008. doi: 10.1021/acs.jpca.3c07016 (PMC10875676; doi:10.1021/acs.jpca.3c07016)
Supplement: Supplementary file 2 — jp3c07016_si_002.zip [file jp3c07016_si_002.zip › SI_BN_adducts_scans/LIIC_B-H_diss/geom_14.xyz]

8
geom_14.gzmat
N          0.00000        0.00000        0.00000
H          1.02510        0.00000        0.00000
H         -0.32849        0.00000       -0.96661
H         -0.32866       -0.86776        0.42568
B         -0.65792        1.25255        0.78146
H         -2.61979        0.56965        0.35671
H         -0.49239        2.27695        0.17443
H         -0.49068        1.15821        1.96813
