# Supplementary material for: A Theoretical Perspective on the Photochemistry of Boron–Nitrogen Lewis Adducts
Source: J Phys Chem A. 2024 Jan 18;128(6):996–1008. doi: 10.1021/acs.jpca.3c07016 (PMC10875676; doi:10.1021/acs.jpca.3c07016)
Supplement: Supplementary file 2 — jp3c07016_si_002.zip [file jp3c07016_si_002.zip › SI_BN_adducts_scans/LIIC_B-H_diss/geom_28.xyz]

8
geom_28.gzmat
N          0.00000        0.00000        0.00000
H          1.10195        0.00000        0.00000
H         -0.33760        0.00000       -0.96625
H         -0.33556       -0.86674        0.42882
B         -0.49207        1.26337        0.78311
H         -4.52152       -0.27803       -0.16350
H         -0.53041        2.27766        0.14964
H         -0.52077        1.15214        1.97214
