# Supplementary material for: A Theoretical Perspective on the Photochemistry of Boron–Nitrogen Lewis Adducts
Source: J Phys Chem A. 2024 Jan 18;128(6):996–1008. doi: 10.1021/acs.jpca.3c07016 (PMC10875676; doi:10.1021/acs.jpca.3c07016)
Supplement: Supplementary file 2 — jp3c07016_si_002.zip [file jp3c07016_si_002.zip › SI_BN_adducts_scans/LIIC_B-H_diss/geom_16.xyz]

8
geom_16.gzmat
N          0.00000        0.00000        0.00000
H          1.02640        0.00000        0.00000
H         -0.33517        0.00000       -0.96463
H         -0.33517       -0.86671        0.42347
B         -0.66692        1.24061        0.77492
H         -2.72784        0.33584        0.21121
H         -0.56725        2.26749        0.16384
H         -0.56580        1.14252        1.96571
