# Supplementary material for: A Theoretical Perspective on the Photochemistry of Boron–Nitrogen Lewis Adducts
Source: J Phys Chem A. 2024 Jan 18;128(6):996–1008. doi: 10.1021/acs.jpca.3c07016 (PMC10875676; doi:10.1021/acs.jpca.3c07016)
Supplement: Supplementary file 2 — jp3c07016_si_002.zip [file jp3c07016_si_002.zip › SI_BN_adducts_scans/LIIC_B-H_diss/geom_17.xyz]

8
geom_17.gzmat
N          0.00000        0.00000        0.00000
H          1.02700        0.00000        0.00000
H         -0.33913        0.00000       -0.96356
H         -0.33913       -0.86641        0.42164
B         -0.67005        1.23503        0.77263
H         -2.76228        0.20285        0.12839
H         -0.60218        2.26195        0.16001
H         -0.60158        1.13343        1.96405
