# Supplementary material for: A Theoretical Perspective on the Photochemistry of Boron–Nitrogen Lewis Adducts
Source: J Phys Chem A. 2024 Jan 18;128(6):996–1008. doi: 10.1021/acs.jpca.3c07016 (PMC10875676; doi:10.1021/acs.jpca.3c07016)
Supplement: Supplementary file 2 — jp3c07016_si_002.zip [file jp3c07016_si_002.zip › SI_BN_adducts_scans/LIIC_B-H_diss/geom_13.xyz]

8
geom_13.gzmat
N          0.00000        0.00000        0.00000
H          1.02450        0.00000        0.00000
H         -0.32579        0.00000       -0.96752
H         -0.32579       -0.86856        0.42626
B         -0.65267        1.25934        0.78509
H         -2.55138        0.67297        0.42079
H         -0.45309        2.28057        0.17979
H         -0.45265        1.16547        1.96844
