# Supplementary material for: A Theoretical Perspective on the Photochemistry of Boron–Nitrogen Lewis Adducts
Source: J Phys Chem A. 2024 Jan 18;128(6):996–1008. doi: 10.1021/acs.jpca.3c07016 (PMC10875676; doi:10.1021/acs.jpca.3c07016)
Supplement: Supplementary file 2 — jp3c07016_si_002.zip [file jp3c07016_si_002.zip › SI_BN_adducts_scans/LIIC_B-H_diss/geom_12.xyz]

8
geom_12.gzmat
N          0.00000        0.00000        0.00000
H          1.02390        0.00000        0.00000
H         -0.32323        0.00000       -0.96827
H         -0.32323       -0.86931        0.42644
B         -0.64662        1.26635        0.78915
H         -2.47489        0.76840        0.47767
H         -0.41306        2.28320        0.18505
H         -0.41306        1.17202        1.96815
