# Supplementary material for: A Theoretical Perspective on the Photochemistry of Boron–Nitrogen Lewis Adducts
Source: J Phys Chem A. 2024 Jan 18;128(6):996–1008. doi: 10.1021/acs.jpca.3c07016 (PMC10875676; doi:10.1021/acs.jpca.3c07016)
Supplement: Supplementary file 2 — jp3c07016_si_002.zip [file jp3c07016_si_002.zip › SI_BN_adducts_scans/LIIC_B-H_diss/geom_10.xyz]

8
geom_10.gzmat
N          0.00000        0.00000        0.00000
H          1.02280        0.00000        0.00000
H         -0.31863        0.00000       -0.96969
H         -0.31863       -0.87081        0.42661
B         -0.63399        1.28098        0.79889
H         -2.30399        0.93010        0.58111
H         -0.33411        2.28621        0.19684
H         -0.33384        1.18249        1.96641
