# Supplementary material for: A Theoretical Perspective on the Photochemistry of Boron–Nitrogen Lewis Adducts
Source: J Phys Chem A. 2024 Jan 18;128(6):996–1008. doi: 10.1021/acs.jpca.3c07016 (PMC10875676; doi:10.1021/acs.jpca.3c07016)
Supplement: Supplementary file 2 — jp3c07016_si_002.zip [file jp3c07016_si_002.zip › SI_BN_adducts_scans/LIIC_B-H_diss/geom_38.xyz]

8
geom_38.gzmat
N          0.00000        0.00000        0.00000
H          1.19238        0.00000        0.00000
H         -0.31274        0.00000       -0.97514
H         -0.30832       -0.86471        0.45406
B         -0.26244        1.29499        0.77952
H         -6.78815        0.94299        0.60244
H         -0.31403        2.30509        0.13504
H         -0.29119        1.20515        1.97083
