# Supplementary material for: A Theoretical Perspective on the Photochemistry of Boron–Nitrogen Lewis Adducts
Source: J Phys Chem A. 2024 Jan 18;128(6):996–1008. doi: 10.1021/acs.jpca.3c07016 (PMC10875676; doi:10.1021/acs.jpca.3c07016)
Supplement: Supplementary file 2 — jp3c07016_si_002.zip [file jp3c07016_si_002.zip › SI_BN_adducts_scans/LIIC_B-H_diss/geom_39.xyz]

8
geom_39.gzmat
N          0.00000        0.00000        0.00000
H          1.20142        0.00000        0.00000
H         -0.31024        0.00000       -0.97599
H         -0.30557       -0.86443        0.45657
B         -0.23958        1.29651        0.77813
H         -6.98724        1.14113        0.72287
H         -0.29239        2.30670        0.13336
H         -0.26818        1.20954        1.96971
