# Supplementary material for: A Theoretical Perspective on the Photochemistry of Boron–Nitrogen Lewis Adducts
Source: J Phys Chem A. 2024 Jan 18;128(6):996–1008. doi: 10.1021/acs.jpca.3c07016 (PMC10875676; doi:10.1021/acs.jpca.3c07016)
Supplement: Supplementary file 2 — jp3c07016_si_002.zip [file jp3c07016_si_002.zip › SI_BN_adducts_scans/LIIC_B-H_diss/geom_11.xyz]

8
geom_11.gzmat
N          0.00000        0.00000        0.00000
H          1.02340        0.00000        0.00000
H         -0.32083        0.00000       -0.96897
H         -0.32083       -0.87001        0.42659
B         -0.64040        1.27347        0.79390
H         -2.39210        0.85290        0.53282
H         -0.37347        2.28513        0.19111
H         -0.37320        1.17755        1.96755
