# Supplementary material for: A Theoretical Perspective on the Photochemistry of Boron–Nitrogen Lewis Adducts
Source: J Phys Chem A. 2024 Jan 18;128(6):996–1008. doi: 10.1021/acs.jpca.3c07016 (PMC10875676; doi:10.1021/acs.jpca.3c07016)
Supplement: Supplementary file 2 — jp3c07016_si_002.zip [file jp3c07016_si_002.zip › SI_BN_adducts_scans/LIIC_B-H_diss/geom_1.xyz]

8
geom_1.gzmat
N          0.00000        0.00000        0.00000
H          1.01970        0.00000        0.00000
H         -0.30747        0.00000       -0.97339
H         -0.30747       -0.87644        0.42350
B         -0.58192        1.33263        0.83595
H         -1.40058        1.28897        0.80808
H         -0.08111        2.27275        0.23464
H         -0.08111        1.20042        1.94408
