# Supplementary material for: A Theoretical Perspective on the Photochemistry of Boron–Nitrogen Lewis Adducts
Source: J Phys Chem A. 2024 Jan 18;128(6):996–1008. doi: 10.1021/acs.jpca.3c07016 (PMC10875676; doi:10.1021/acs.jpca.3c07016)
Supplement: Supplementary file 2 — jp3c07016_si_002.zip [file jp3c07016_si_002.zip › SI_BN_adducts_scans/LIIC_B-H_diss/geom_0.xyz]

8
geom_0.gzmat
N          0.00000        0.00000        0.00000
H          1.01950        0.00000        0.00000
H         -0.30716        0.00000       -0.97360
H         -0.30716       -0.87684        0.42313
B         -0.57638        1.32892        0.83427
H         -1.29571        1.29712        0.81474
H         -0.07049        2.26536        0.23616
H         -0.07053        1.19724        1.93751
