# Supplementary material for: A Theoretical Perspective on the Photochemistry of Boron–Nitrogen Lewis Adducts
Source: J Phys Chem A. 2024 Jan 18;128(6):996–1008. doi: 10.1021/acs.jpca.3c07016 (PMC10875676; doi:10.1021/acs.jpca.3c07016)
Supplement: Supplementary file 2 — jp3c07016_si_002.zip [file jp3c07016_si_002.zip › SI_BN_adducts_scans/LIIC_B-H_diss/geom_49.xyz]

8
geom_49.gzmat
N          0.00000        0.00000        0.00000
H          1.29186        0.00000        0.00000
H         -0.28515        0.00000       -0.98417
H         -0.27805       -0.86087        0.48156
B         -0.01404        1.29547        0.75474
H         -8.38277        3.80341        2.29066
H         -0.07609        2.31152        0.11473
H         -0.03839        1.24380        1.94892
