# Supplementary material for: A Theoretical Perspective on the Photochemistry of Boron–Nitrogen Lewis Adducts
Source: J Phys Chem A. 2024 Jan 18;128(6):996–1008. doi: 10.1021/acs.jpca.3c07016 (PMC10875676; doi:10.1021/acs.jpca.3c07016)
Supplement: Supplementary file 2 — jp3c07016_si_002.zip [file jp3c07016_si_002.zip › SI_BN_adducts_scans/LIIC_B-H_diss/geom_2.xyz]

8
geom_2.gzmat
N          0.00000        0.00000        0.00000
H          1.01990        0.00000        0.00000
H         -0.30798        0.00000       -0.97323
H         -0.30798       -0.87600        0.42404
B         -0.58727        1.33217        0.83534
H         -1.50500        1.27360        0.79916
H         -0.09588        2.27707        0.23253
H         -0.09588        1.20108        1.94846
