# Supplementary material for: A Theoretical Perspective on the Photochemistry of Boron–Nitrogen Lewis Adducts
Source: J Phys Chem A. 2024 Jan 18;128(6):996–1008. doi: 10.1021/acs.jpca.3c07016 (PMC10875676; doi:10.1021/acs.jpca.3c07016)
Supplement: Supplementary file 2 — jp3c07016_si_002.zip [file jp3c07016_si_002.zip › SI_BN_adducts_scans/LIIC_B-H_diss/geom_3.xyz]

8
geom_3.gzmat
N          0.00000        0.00000        0.00000
H          1.02010        0.00000        0.00000
H         -0.30863        0.00000       -0.97292
H         -0.30863       -0.87550        0.42436
B         -0.59240        1.32920        0.83284
H         -1.60883        1.25372        0.78615
H         -0.11447        2.27969        0.22940
H         -0.11447        1.20077        1.95135
