# Supplementary material for: A Theoretical Perspective on the Photochemistry of Boron–Nitrogen Lewis Adducts
Source: J Phys Chem A. 2024 Jan 18;128(6):996–1008. doi: 10.1021/acs.jpca.3c07016 (PMC10875676; doi:10.1021/acs.jpca.3c07016)
Supplement: Supplementary file 2 — jp3c07016_si_002.zip [file jp3c07016_si_002.zip › SI_BN_adducts_scans/LIIC_B-H_diss/geom_48.xyz]

8
geom_48.gzmat
N          0.00000        0.00000        0.00000
H          1.28281        0.00000        0.00000
H         -0.28765        0.00000       -0.98338
H         -0.28080       -0.86129        0.47907
B         -0.03627        1.29690        0.75782
H         -8.30343        3.48711        2.10842
H         -0.09771        2.31196        0.11672
H         -0.06132        1.24118        1.95177
