# Supplementary material for: A Theoretical Perspective on the Photochemistry of Boron–Nitrogen Lewis Adducts
Source: J Phys Chem A. 2024 Jan 18;128(6):996–1008. doi: 10.1021/acs.jpca.3c07016 (PMC10875676; doi:10.1021/acs.jpca.3c07016)
Supplement: Supplementary file 2 — jp3c07016_si_002.zip [file jp3c07016_si_002.zip › SI_BN_adducts_scans/LIIC_B-H_diss/geom_7.xyz]

8
geom_7.gzmat
N          0.00000        0.00000        0.00000
H          1.02140        0.00000        0.00000
H         -0.31318        0.00000       -0.97136
H         -0.31318       -0.87298        0.42597
B         -0.61464        1.30373        0.81498
H         -2.01703        1.11266        0.69639
H         -0.22414        2.28535        0.21304
H         -0.22350        1.19231        1.96084
