# Supplementary material for: A Theoretical Perspective on the Photochemistry of Boron–Nitrogen Lewis Adducts
Source: J Phys Chem A. 2024 Jan 18;128(6):996–1008. doi: 10.1021/acs.jpca.3c07016 (PMC10875676; doi:10.1021/acs.jpca.3c07016)
Supplement: Supplementary file 2 — jp3c07016_si_002.zip [file jp3c07016_si_002.zip › SI_BN_adducts_scans/LIIC_B-H_diss/geom_6.xyz]

8
geom_6.gzmat
N          0.00000        0.00000        0.00000
H          1.02100        0.00000        0.00000
H         -0.31182        0.00000       -0.97180
H         -0.31182       -0.87367        0.42555
B         -0.60832        1.31137        0.82007
H         -1.91634        1.15941        0.72425
H         -0.19106        2.28402        0.21727
H         -0.19106        1.19516        1.95845
