# Supplementary material for: A Theoretical Perspective on the Photochemistry of Boron–Nitrogen Lewis Adducts
Source: J Phys Chem A. 2024 Jan 18;128(6):996–1008. doi: 10.1021/acs.jpca.3c07016 (PMC10875676; doi:10.1021/acs.jpca.3c07016)
Supplement: Supplementary file 2 — jp3c07016_si_002.zip [file jp3c07016_si_002.zip › SI_BN_adducts_scans/LIIC_B-H_diss/geom_4.xyz]

8
geom_4.gzmat
N          0.00000        0.00000        0.00000
H          1.02030        0.00000        0.00000
H         -0.30948        0.00000       -0.97265
H         -0.30948       -0.87496        0.42486
B         -0.59730        1.32438        0.82917
H         -1.71188        1.22828        0.76968
H         -0.13627        2.28130        0.22540
H         -0.13636        1.19942        1.95377
