# Supplementary material for: A Theoretical Perspective on the Photochemistry of Boron–Nitrogen Lewis Adducts
Source: J Phys Chem A. 2024 Jan 18;128(6):996–1008. doi: 10.1021/acs.jpca.3c07016 (PMC10875676; doi:10.1021/acs.jpca.3c07016)
Supplement: Supplementary file 2 — jp3c07016_si_002.zip [file jp3c07016_si_002.zip › SI_BN_adducts_scans/LIIC_B-H_diss/geom_5.xyz]

8
geom_5.gzmat
N          0.00000        0.00000        0.00000
H          1.02070        0.00000        0.00000
H         -0.31047        0.00000       -0.97223
H         -0.31047       -0.87436        0.42513
B         -0.60257        1.31811        0.82525
H         -1.81449        1.19675        0.75000
H         -0.16220        2.28264        0.22220
H         -0.16166        1.19696        1.95643
