# Supplementary material for: A Theoretical Perspective on the Photochemistry of Boron–Nitrogen Lewis Adducts
Source: J Phys Chem A. 2024 Jan 18;128(6):996–1008. doi: 10.1021/acs.jpca.3c07016 (PMC10875676; doi:10.1021/acs.jpca.3c07016)
Supplement: Supplementary file 2 — jp3c07016_si_002.zip [file jp3c07016_si_002.zip › SI_BN_adducts_scans/RELAXED_SCAN_B-N_diss/geom_8.xyz]

8
geom_8.gzmat
N          0.00000        0.00000        0.00000
H          1.01880        0.00000        0.00000
H         -0.32496        0.00000       -0.96559
H         -0.32496       -0.85319        0.45212
B         -0.68353        1.58068        0.95127
H         -1.87643        1.39387        0.83958
H         -0.19679        2.46086        0.27395
H         -0.19670        1.39415        2.04608
