# Supplementary material for: A Theoretical Perspective on the Photochemistry of Boron–Nitrogen Lewis Adducts
Source: J Phys Chem A. 2024 Jan 18;128(6):996–1008. doi: 10.1021/acs.jpca.3c07016 (PMC10875676; doi:10.1021/acs.jpca.3c07016)
Supplement: Supplementary file 2 — jp3c07016_si_002.zip [file jp3c07016_si_002.zip › SI_BN_adducts_scans/RELAXED_SCAN_B-N_diss/geom_9.xyz]

8
geom_9.gzmat
N          0.00000        0.00000        0.00000
H          1.01860        0.00000        0.00000
H         -0.32455        0.00000       -0.96551
H         -0.32455       -0.85344        0.45149
B         -0.71895        1.66028        1.00036
H         -1.90418        1.44880        0.87367
H         -0.22076        2.51892        0.30746
H         -0.22076        1.44895        2.08327
