# Supplementary material for: A Theoretical Perspective on the Photochemistry of Boron–Nitrogen Lewis Adducts
Source: J Phys Chem A. 2024 Jan 18;128(6):996–1008. doi: 10.1021/acs.jpca.3c07016 (PMC10875676; doi:10.1021/acs.jpca.3c07016)
Supplement: Supplementary file 2 — jp3c07016_si_002.zip [file jp3c07016_si_002.zip › SI_BN_adducts_scans/RELAXED_SCAN_B-N_diss/geom_20.xyz]

8
geom_20.gzmat
N          0.00000        0.00000        0.00000
H          1.01950        0.00000        0.00000
H         -0.29348        0.00000       -0.97635
H         -0.29348       -0.89297        0.39478
B         -1.19114        2.45862        1.60275
H         -2.31430        2.09936        1.36931
H         -0.64480        3.23618        0.86658
H         -0.64304        2.09981        2.61066
