# Supplementary material for: A Theoretical Perspective on the Photochemistry of Boron–Nitrogen Lewis Adducts
Source: J Phys Chem A. 2024 Jan 18;128(6):996–1008. doi: 10.1021/acs.jpca.3c07016 (PMC10875676; doi:10.1021/acs.jpca.3c07016)
Supplement: Supplementary file 2 — jp3c07016_si_002.zip [file jp3c07016_si_002.zip › SI_BN_adducts_scans/RELAXED_SCAN_B-N_diss/geom_21.xyz]

8
geom_21.gzmat
N          0.00000        0.00000        0.00000
H          1.01960        0.00000        0.00000
H         -0.29231        0.00000       -0.97680
H         -0.29231       -0.89435        0.39278
B         -1.23244        2.53296        1.65563
H         -2.35363        2.16992        1.41908
H         -0.68491        3.30920        0.91910
H         -0.68341        2.17045        2.66158
