# Supplementary material for: A Theoretical Perspective on the Photochemistry of Boron–Nitrogen Lewis Adducts
Source: J Phys Chem A. 2024 Jan 18;128(6):996–1008. doi: 10.1021/acs.jpca.3c07016 (PMC10875676; doi:10.1021/acs.jpca.3c07016)
Supplement: Supplementary file 2 — jp3c07016_si_002.zip [file jp3c07016_si_002.zip › SI_BN_adducts_scans/RELAXED_SCAN_B-N_diss/geom_23.xyz]

8
geom_23.gzmat
N          0.00000        0.00000        0.00000
H          1.01980        0.00000        0.00000
H         -0.29066        0.00000       -0.97750
H         -0.29066       -0.89649        0.38962
B         -1.31349        2.68271        1.76087
H         -2.43174        2.31431        1.51981
H         -0.76446        3.45671        1.02343
H         -0.76270        2.31500        2.76374
