# Supplementary material for: A Theoretical Perspective on the Photochemistry of Boron–Nitrogen Lewis Adducts
Source: J Phys Chem A. 2024 Jan 18;128(6):996–1008. doi: 10.1021/acs.jpca.3c07016 (PMC10875676; doi:10.1021/acs.jpca.3c07016)
Supplement: Supplementary file 2 — jp3c07016_si_002.zip [file jp3c07016_si_002.zip › SI_BN_adducts_scans/RELAXED_SCAN_B-N_diss/geom_22.xyz]

8
geom_22.gzmat
N          0.00000        0.00000        0.00000
H          1.01970        0.00000        0.00000
H         -0.29149        0.00000       -0.97715
H         -0.29149       -0.89549        0.39105
B         -1.27289        2.60776        1.70842
H         -2.39253        2.24189        1.46948
H         -0.72457        3.38271        0.97128
H         -0.72289        2.24218        2.71262
