# Supplementary material for: A Theoretical Perspective on the Photochemistry of Boron–Nitrogen Lewis Adducts
Source: J Phys Chem A. 2024 Jan 18;128(6):996–1008. doi: 10.1021/acs.jpca.3c07016 (PMC10875676; doi:10.1021/acs.jpca.3c07016)
Supplement: Supplementary file 2 — jp3c07016_si_002.zip [file jp3c07016_si_002.zip › SI_BN_adducts_scans/RELAXED_SCAN_B-N_diss/geom_25.xyz]

8
geom_25.gzmat
N          0.00000        0.00000        0.00000
H          1.01990        0.00000        0.00000
H         -0.28933        0.00000       -0.97800
H         -0.28933       -0.89804        0.38731
B         -1.39280        2.83363        1.86560
H         -2.50919        2.46185        1.62158
H         -0.84270        3.60635        1.12777
H         -0.84086        2.46210        2.86630
