# Supplementary material for: A Theoretical Perspective on the Photochemistry of Boron–Nitrogen Lewis Adducts
Source: J Phys Chem A. 2024 Jan 18;128(6):996–1008. doi: 10.1021/acs.jpca.3c07016 (PMC10875676; doi:10.1021/acs.jpca.3c07016)
Supplement: Supplementary file 2 — jp3c07016_si_002.zip [file jp3c07016_si_002.zip › SI_BN_adducts_scans/RELAXED_SCAN_B-N_diss/geom_19.xyz]

8
geom_19.gzmat
N          0.00000        0.00000        0.00000
H          1.01940        0.00000        0.00000
H         -0.29498        0.00000       -0.97579
H         -0.29498       -0.89122        0.39736
B         -1.14956        2.38505        1.54887
H         -2.27514        2.03026        1.31922
H         -0.60465        3.16450        0.81331
H         -0.60297        2.03081        2.55945
