# Supplementary material for: A Theoretical Perspective on the Photochemistry of Boron–Nitrogen Lewis Adducts
Source: J Phys Chem A. 2024 Jan 18;128(6):996–1008. doi: 10.1021/acs.jpca.3c07016 (PMC10875676; doi:10.1021/acs.jpca.3c07016)
Supplement: Supplementary file 2 — jp3c07016_si_002.zip [file jp3c07016_si_002.zip › SI_BN_adducts_scans/RELAXED_SCAN_B-N_diss/geom_18.xyz]

8
geom_18.gzmat
N          0.00000        0.00000        0.00000
H          1.01930        0.00000        0.00000
H         -0.29682        0.00000       -0.97512
H         -0.29682       -0.88908        0.40050
B         -1.10776        2.31163        1.49489
H         -2.23611        1.96193        1.26949
H         -0.56409        3.09298        0.75993
H         -0.56266        1.96265        2.50846
