# Supplementary material for: A Theoretical Perspective on the Photochemistry of Boron–Nitrogen Lewis Adducts
Source: J Phys Chem A. 2024 Jan 18;128(6):996–1008. doi: 10.1021/acs.jpca.3c07016 (PMC10875676; doi:10.1021/acs.jpca.3c07016)
Supplement: Supplementary file 2 — jp3c07016_si_002.zip [file jp3c07016_si_002.zip › SI_BN_adducts_scans/RELAXED_SCAN_B-N_diss/geom_24.xyz]

8
geom_24.gzmat
N          0.00000        0.00000        0.00000
H          1.01980        0.00000        0.00000
H         -0.28998        0.00000       -0.97770
H         -0.28998       -0.89729        0.38829
B         -1.35310        2.75822        1.81319
H         -2.47033        2.38806        1.57061
H         -0.80351        3.53147        1.07554
H         -0.80167        2.38845        2.81483
