# Supplementary material for: A Theoretical Perspective on the Photochemistry of Boron–Nitrogen Lewis Adducts
Source: J Phys Chem A. 2024 Jan 18;128(6):996–1008. doi: 10.1021/acs.jpca.3c07016 (PMC10875676; doi:10.1021/acs.jpca.3c07016)
Supplement: Supplementary file 2 — jp3c07016_si_002.zip [file jp3c07016_si_002.zip › SI_BN_adducts_scans/RELAXED_SCAN_B-N_diss/geom_15.xyz]

8
geom_15.gzmat
N          0.00000        0.00000        0.00000
H          1.01890        0.00000        0.00000
H         -0.30452        0.00000       -0.97233
H         -0.30452       -0.87964        0.41430
B         -0.97717        2.09536        1.33027
H         -2.11843        1.77171        1.12554
H         -0.44123        2.88796        0.59973
H         -0.43980        1.77219        2.35785
