# Supplementary material for: A Theoretical Perspective on the Photochemistry of Boron–Nitrogen Lewis Adducts
Source: J Phys Chem A. 2024 Jan 18;128(6):996–1008. doi: 10.1021/acs.jpca.3c07016 (PMC10875676; doi:10.1021/acs.jpca.3c07016)
Supplement: Supplementary file 2 — jp3c07016_si_002.zip [file jp3c07016_si_002.zip › SI_BN_adducts_scans/RELAXED_SCAN_B-N_diss/geom_14.xyz]

8
geom_14.gzmat
N          0.00000        0.00000        0.00000
H          1.01880        0.00000        0.00000
H         -0.30788        0.00000       -0.97116
H         -0.30788       -0.87539        0.42054
B         -0.93261        2.02456        1.27395
H         -2.07968        1.71345        1.07893
H         -0.40030        2.82275        0.54586
H         -0.39921        1.71405        2.30818
