# Supplementary material for: A Theoretical Perspective on the Photochemistry of Boron–Nitrogen Lewis Adducts
Source: J Phys Chem A. 2024 Jan 18;128(6):996–1008. doi: 10.1021/acs.jpca.3c07016 (PMC10875676; doi:10.1021/acs.jpca.3c07016)
Supplement: Supplementary file 2 — jp3c07016_si_002.zip [file jp3c07016_si_002.zip › SI_BN_adducts_scans/RELAXED_SCAN_B-N_diss/geom_16.xyz]

8
geom_16.gzmat
N          0.00000        0.00000        0.00000
H          1.01910        0.00000        0.00000
H         -0.30153        0.00000       -0.97347
H         -0.30153       -0.88341        0.40894
B         -1.02144        2.16678        1.38572
H         -2.15767        1.83273        1.17283
H         -0.48245        2.95490        0.65340
H         -0.48101        1.83332        2.40781
