# Supplementary material for: A Theoretical Perspective on the Photochemistry of Boron–Nitrogen Lewis Adducts
Source: J Phys Chem A. 2024 Jan 18;128(6):996–1008. doi: 10.1021/acs.jpca.3c07016 (PMC10875676; doi:10.1021/acs.jpca.3c07016)
Supplement: Supplementary file 2 — jp3c07016_si_002.zip [file jp3c07016_si_002.zip › SI_BN_adducts_scans/RELAXED_SCAN_B-N_diss/geom_17.xyz]

8
geom_17.gzmat
N          0.00000        0.00000        0.00000
H          1.01920        0.00000        0.00000
H         -0.29884        0.00000       -0.97441
H         -0.29884       -0.88653        0.40439
B         -1.06486        2.23888        1.44065
H         -2.19693        1.89655        1.22112
H         -0.52343        3.02354        0.70707
H         -0.52200        1.89713        2.45824
