# Supplementary material for: A Theoretical Perspective on the Photochemistry of Boron–Nitrogen Lewis Adducts
Source: J Phys Chem A. 2024 Jan 18;128(6):996–1008. doi: 10.1021/acs.jpca.3c07016 (PMC10875676; doi:10.1021/acs.jpca.3c07016)
Supplement: Supplementary file 2 — jp3c07016_si_002.zip [file jp3c07016_si_002.zip › SI_BN_adducts_scans/RELAXED_SCAN_B-N_diss/geom_13.xyz]

8
geom_13.gzmat
N          0.00000        0.00000        0.00000
H          1.01860        0.00000        0.00000
H         -0.31155        0.00000       -0.96978
H         -0.31155       -0.87052        0.42741
B         -0.88785        1.95359        1.21790
H         -2.04140        1.65734        1.03395
H         -0.36027        2.75886        0.49301
H         -0.35884        1.65797        2.25953
