# Supplementary material for: A Theoretical Perspective on the Photochemistry of Boron–Nitrogen Lewis Adducts
Source: J Phys Chem A. 2024 Jan 18;128(6):996–1008. doi: 10.1021/acs.jpca.3c07016 (PMC10875676; doi:10.1021/acs.jpca.3c07016)
Supplement: Supplementary file 2 — jp3c07016_si_002.zip [file jp3c07016_si_002.zip › SI_BN_adducts_scans/RELAXED_SCAN_B-N_diss/geom_12.xyz]

8
geom_12.gzmat
N          0.00000        0.00000        0.00000
H          1.01850        0.00000        0.00000
H         -0.31541        0.00000       -0.96843
H         -0.31541       -0.86547        0.43453
B         -0.84338        1.88247        1.16173
H         -2.00431        1.60388        0.99054
H         -0.32125        2.69698        0.44157
H         -0.32015        1.60446        2.21226
