# Supplementary material for: A Theoretical Perspective on the Photochemistry of Boron–Nitrogen Lewis Adducts
Source: J Phys Chem A. 2024 Jan 18;128(6):996–1008. doi: 10.1021/acs.jpca.3c07016 (PMC10875676; doi:10.1021/acs.jpca.3c07016)
Supplement: Supplementary file 2 — jp3c07016_si_002.zip [file jp3c07016_si_002.zip › SI_BN_adducts_scans/RELAXED_SCAN_B-N_diss/geom_10.xyz]

8
geom_10.gzmat
N          0.00000        0.00000        0.00000
H          1.01850        0.00000        0.00000
H         -0.32250        0.00000       -0.96609
H         -0.32250       -0.85616        0.44759
B         -0.75798        1.73667        1.05218
H         -1.93503        1.50096        0.91011
H         -0.25022        2.57741        0.34753
H         -0.25013        1.50117        2.12355
