# Supplementary material for: A Theoretical Perspective on the Photochemistry of Boron–Nitrogen Lewis Adducts
Source: J Phys Chem A. 2024 Jan 18;128(6):996–1008. doi: 10.1021/acs.jpca.3c07016 (PMC10875676; doi:10.1021/acs.jpca.3c07016)
Supplement: Supplementary file 2 — jp3c07016_si_002.zip [file jp3c07016_si_002.zip › SI_BN_adducts_scans/RELAXED_SCAN_B-N_diss/geom_11.xyz]

8
geom_11.gzmat
N          0.00000        0.00000        0.00000
H          1.01850        0.00000        0.00000
H         -0.31929        0.00000       -0.96716
H         -0.31929       -0.86044        0.44164
B         -0.79962        1.81061        1.10607
H         -1.96861        1.55248        0.94912
H         -0.28387        2.63659        0.39239
H         -0.28340        1.55269        2.16664
