# Supplementary material for: A Theoretical Perspective on the Photochemistry of Boron–Nitrogen Lewis Adducts
Source: J Phys Chem A. 2024 Jan 18;128(6):996–1008. doi: 10.1021/acs.jpca.3c07016 (PMC10875676; doi:10.1021/acs.jpca.3c07016)
Supplement: Supplementary file 2 — jp3c07016_si_002.zip [file jp3c07016_si_002.zip › SI_BN_adducts_scans/RELAXED_SCAN_B-N_diss/geom_1.xyz]

8
geom_1.gzmat
N          0.00000        0.00000        0.00000
H          1.02850        0.00000        0.00000
H         -0.24673        0.00000       -0.99847
H         -0.24673       -0.94742        0.31517
B         -0.52780        0.93457        0.67403
H         -1.75713        0.86257        0.62285
H         -0.18291        2.03264        0.23318
H         -0.18259        0.86310        1.85504
