# Supplementary material for: A Theoretical Perspective on the Photochemistry of Boron–Nitrogen Lewis Adducts
Source: J Phys Chem A. 2024 Jan 18;128(6):996–1008. doi: 10.1021/acs.jpca.3c07016 (PMC10875676; doi:10.1021/acs.jpca.3c07016)
Supplement: Supplementary file 2 — jp3c07016_si_002.zip [file jp3c07016_si_002.zip › SI_BN_adducts_scans/RELAXED_SCAN_B-N_diss/geom_0.xyz]

8
geom_0.gzmat
N          0.00000        0.00000        0.00000
H          1.03300        0.00000        0.00000
H         -0.22129        0.00000       -1.00902
H         -0.22129       -0.97075        0.27524
B         -0.50956        0.83783        0.63342
H         -1.74305        0.77108        0.58370
H         -0.19661        1.96861        0.24376
H         -0.19598        0.77168        1.82746
