# Supplementary material for: A Theoretical Perspective on the Photochemistry of Boron–Nitrogen Lewis Adducts
Source: J Phys Chem A. 2024 Jan 18;128(6):996–1008. doi: 10.1021/acs.jpca.3c07016 (PMC10875676; doi:10.1021/acs.jpca.3c07016)
Supplement: Supplementary file 2 — jp3c07016_si_002.zip [file jp3c07016_si_002.zip › SI_BN_adducts_scans/RELAXED_SCAN_B-N_diss/geom_2.xyz]

8
geom_2.gzmat
N          0.00000        0.00000        0.00000
H          1.02550        0.00000        0.00000
H         -0.26784        0.00000       -0.98991
H         -0.26784       -0.92600        0.34991
B         -0.54569        1.03142        0.71286
H         -1.77085        0.95123        0.65817
H         -0.17266        2.09605        0.22515
H         -0.17234        0.95174        1.88107
