# Supplementary material for: A Theoretical Perspective on the Photochemistry of Boron–Nitrogen Lewis Adducts
Source: J Phys Chem A. 2024 Jan 18;128(6):996–1008. doi: 10.1021/acs.jpca.3c07016 (PMC10875676; doi:10.1021/acs.jpca.3c07016)
Supplement: Supplementary file 2 — jp3c07016_si_002.zip [file jp3c07016_si_002.zip › SI_BN_adducts_scans/RELAXED_SCAN_B-N_diss/geom_3.xyz]

8
geom_3.gzmat
N          0.00000        0.00000        0.00000
H          1.02330        0.00000        0.00000
H         -0.28532        0.00000       -0.98272
H         -0.28532       -0.90626        0.38003
B         -0.56344        1.12815        0.75039
H         -1.78451        1.03725        0.69066
H         -0.16511        2.15910        0.22001
H         -0.16511        1.03751        1.90622
