# Supplementary material for: A Theoretical Perspective on the Photochemistry of Boron–Nitrogen Lewis Adducts
Source: J Phys Chem A. 2024 Jan 18;128(6):996–1008. doi: 10.1021/acs.jpca.3c07016 (PMC10875676; doi:10.1021/acs.jpca.3c07016)
Supplement: Supplementary file 2 — jp3c07016_si_002.zip [file jp3c07016_si_002.zip › SI_BN_adducts_scans/RELAXED_SCAN_B-N_diss/geom_7.xyz]

8
geom_7.gzmat
N          0.00000        0.00000        0.00000
H          1.01920        0.00000        0.00000
H         -0.32306        0.00000       -0.96664
H         -0.32306       -0.85633        0.44844
B         -0.65245        1.49680        0.90614
H         -1.85239        1.33390        0.80825
H         -0.17887        2.40209        0.24875
H         -0.17887        1.33402        2.01303
