# Supplementary material for: A Theoretical Perspective on the Photochemistry of Boron–Nitrogen Lewis Adducts
Source: J Phys Chem A. 2024 Jan 18;128(6):996–1008. doi: 10.1021/acs.jpca.3c07016 (PMC10875676; doi:10.1021/acs.jpca.3c07016)
Supplement: Supplementary file 2 — jp3c07016_si_002.zip [file jp3c07016_si_002.zip › SI_BN_adducts_scans/RELAXED_SCAN_B-N_diss/geom_6.xyz]

8
geom_6.gzmat
N          0.00000        0.00000        0.00000
H          1.01980        0.00000        0.00000
H         -0.31835        0.00000       -0.96884
H         -0.31835       -0.86339        0.43954
B         -0.62560        1.40924        0.86392
H         -1.83179        1.26842        0.77832
H         -0.16745        2.34294        0.23118
H         -0.16735        1.26878        1.98301
