# Supplementary material for: A Theoretical Perspective on the Photochemistry of Boron–Nitrogen Lewis Adducts
Source: J Phys Chem A. 2024 Jan 18;128(6):996–1008. doi: 10.1021/acs.jpca.3c07016 (PMC10875676; doi:10.1021/acs.jpca.3c07016)
Supplement: Supplementary file 2 — jp3c07016_si_002.zip [file jp3c07016_si_002.zip › SI_BN_adducts_scans/RELAXED_SCAN_B-N_diss/geom_4.xyz]

8
geom_4.gzmat
N          0.00000        0.00000        0.00000
H          1.02180        0.00000        0.00000
H         -0.29960        0.00000       -0.97689
H         -0.29960       -0.88893        0.40511
B         -0.58208        1.22397        0.78728
H         -1.79870        1.11952        0.72083
H         -0.16143        2.22138        0.21833
H         -0.16143        1.11986        1.93083
