# Supplementary material for: A Theoretical Perspective on the Photochemistry of Boron–Nitrogen Lewis Adducts
Source: J Phys Chem A. 2024 Jan 18;128(6):996–1008. doi: 10.1021/acs.jpca.3c07016 (PMC10875676; doi:10.1021/acs.jpca.3c07016)
Supplement: Supplementary file 2 — jp3c07016_si_002.zip [file jp3c07016_si_002.zip › SI_BN_adducts_scans/RELAXED_SCAN_B-N_diss/geom_5.xyz]

8
geom_5.gzmat
N          0.00000        0.00000        0.00000
H          1.02070        0.00000        0.00000
H         -0.31050        0.00000       -0.97233
H         -0.31050       -0.87444        0.42517
B         -0.60243        1.31780        0.82505
H         -1.81405        1.19647        0.74982
H         -0.16215        2.28249        0.22178
H         -0.16135        1.19675        1.95617
